# Supplementary material for: EnzymeNet: residual neural networks model for Enzyme Commission number prediction
Source: Bioinform Adv. 2023 Nov 24;3(1):vbad173. doi: 10.1093/bioadv/vbad173 (PMC10701793; doi:10.1093/bioadv/vbad173)
Supplement: vbad173_Supplementary_Data [file vbad173_supplementary_data.zip]

Archive with 2 entries (2 files):
- sup_EnzymeNet_3rd_manuscript_article_revision_1005.docx
- Supplemental_information_ensemble_2310.xlsx
