# Supplementary material for: EnzymeNet: residual neural networks model for Enzyme Commission number prediction
Source: Bioinform Adv. 2023 Nov 24;3(1):vbad173. doi: 10.1093/bioadv/vbad173 (PMC10701793; doi:10.1093/bioadv/vbad173)
Supplement: vbad173_Supplementary_Data [file vbad173_supplementary_data.zip › Supplemental_information_ensemble_2310.xlsx]

## Sheet: Results
No.	EC	Name	First_digit	Train	Test	ResNet_v03_Precision	ResNet_v03_Recall	ResNet_v03_F1_score	ResNet_v05_Precision	ResNet_v05_Recall	ResNet_v05_F1_score	DeepEC_Precision	DeepEC_Recall	DeepEC_F1_score	DETECT-v2_Precision	DETECT-v2_Recall	DETECT-v2_F1_score	ECPred_Precision	ECPred_Recall	ECPred_F1_score	Proteinfer_Precision	Proteinfer_Recall	Proteinfer_F1_score	Ensemble_1_Precision	Ensemble_1_Recall	Ensemble_1_F1_score	Ensemble_2_Precision	Ensemble_2_Recall	Ensemble_2_F1_score
1	1.1.1.1	alcohol dehydrogenase	1	312	39	0.791667	0.487179	0.603175	0.653846	0.435897	0.523077	0.571429	0.102564	0.173913	0.0718336	0.974359	0.133803	0.191011	0.435897	0.265625	0.255319	0.307692	0.27907	0.215686	0.564103	0.312057	0.319328	0.974359	0.481013
2	1.1.1.10	L-xylulose reductase	1	142	17	0.615385	0.941176	0.744186	1	0.705882	0.827586	1	0.235294	0.380952	0	0	0	0	0	0	1	0.117647	0.210526	1	0.117647	0.210526	1	0.235294	0.380952
3	1.1.1.100	3-oxoacyl-[acyl-carrier-protein] reductase	1	312	39	0.619048	0.333333	0.433333	0.350877	0.512821	0.416667	0.0588235	0.0769231	0.0666667	0.114706	1	0.205805	0	0	0	0.25	0.025641	0.0465116	0.117647	0.153846	0.133333	0.371429	1	0.541667
4	1.1.1.101	acylglycerone-phosphate reductase	1	90	11	1	0.818182	0.9	0.777778	0.636364	0.7	1	0.181818	0.307692	0	0	0	0	0	0	1	0.272727	0.428571	1	0.272727	0.428571	1	0.272727	0.428571
5	1.1.1.102	3-dehydrosphinganine reductase	1	281	35	0.857143	0.857143	0.857143	0.92	0.657143	0.766667	1	0.2	0.333333	0	0	0	0	0	0	0.947368	0.514286	0.666667	1	0.257143	0.409091	1	0.571429	0.727273
6	1.1.1.103	L-threonine 3-dehydrogenase	1	256	31	0.964286	0.870968	0.915254	0.888889	0.774194	0.827586	1	0.548387	0.708333	0.756098	1	0.861111	0.909091	0.645161	0.754717	1	0.677419	0.807692	0.96	0.774194	0.857143	0.96875	1	0.984127
7	1.1.1.105	all-trans-retinol dehydrogenase (NAD+)	1	237	29	1	0.793103	0.884615	0.923077	0.827586	0.872727	1	0.0344828	0.0666667	0	0	0	0	0	0	1	0.103448	0.1875	1	0.0689655	0.129032	1	0.103448	0.1875
8	1.1.1.108	carnitine 3-dehydrogenase	1	146	18	1	0.944444	0.971429	1	0.888889	0.941176	0.941176	0.888889	0.914286	0	0	0	0	0	0	1	0.888889	0.941176	1	0.888889	0.941176	1	0.888889	0.941176
9	1.1.1.11	D-arabinitol 4-dehydrogenase	1	66	8	0.8	1	0.888889	0.857143	0.75	0.8	1	0.25	0.4	0	0	0	0	0	0	1	0.375	0.545455	1	0.125	0.222222	1	0.5	0.666667
10	1.1.1.122	D-threo-aldose 1-dehydrogenase	1	281	35	0.861111	0.885714	0.873239	0.911765	0.885714	0.898551	0	0	0	0	0	0	0	0	0	1	0.114286	0.205128	1	0.0571429	0.108108	1	0.114286	0.205128
11	1.1.1.127	2-dehydro-3-deoxy-D-gluconate 5-dehydrogenase	1	263	32	0.814815	0.6875	0.745763	0.714286	0.78125	0.746269	1	0.03125	0.0606061	0	0	0	0	0	0	1	0.09375	0.171429	1	0.0625	0.117647	1	0.125	0.222222
12	1.1.1.130	3-dehydro-L-gulonate 2-dehydrogenase	1	82	10	1	1	1	1	0.8	0.888889	1	0.4	0.571429	1	1	1	0	0	0	1	0.5	0.666667	1	0.7	0.823529	1	1	1
13	1.1.1.132	GDP-mannose 6-dehydrogenase	1	85	10	0.615385	0.8	0.695652	1	0.7	0.823529	0	0	0	0	0	0	0	0	0	1	0.2	0.333333	0	0	0	1	0.2	0.333333
14	1.1.1.133	dTDP-4-dehydrorhamnose reductase	1	312	39	1	0.615385	0.761905	0.574468	0.692308	0.627907	1	0.0512821	0.097561	0	0	0	0	0	0	1	0.0512821	0.097561	1	0.025641	0.05	1	0.0769231	0.142857
15	1.1.1.135	GDP-6-deoxy-D-talose 4-dehydrogenase	1	113	13	0.923077	0.923077	0.923077	0.923077	0.923077	0.923077	0	0	0	0	0	0	0	0	0	0	0	0	0	0	0	0	0	0
16	1.1.1.136	UDP-N-acetylglucosamine 6-dehydrogenase	1	288	35	1	0.942857	0.970588	0.941176	0.914286	0.927536	0	0	0	0	0	0	0	0	0	0	0	0	0	0	0	0	0	0
17	1.1.1.14	L-iditol 2-dehydrogenase	1	236	29	0.68	0.586207	0.62963	0.75	0.413793	0.533333	0.16129	0.172414	0.166667	0	0	0	0	0	0	0.166667	0.0344828	0.0571429	0.125	0.0344828	0.0540541	0.416667	0.172414	0.243902
18	1.1.1.140	sorbitol-6-phosphate 2-dehydrogenase	1	112	14	0.928571	0.928571	0.928571	0.928571	0.928571	0.928571	0	0	0	0	0	0	0	0	0	1	0.285714	0.444444	0	0	0	1	0.285714	0.444444
19	1.1.1.141	15-hydroxyprostaglandin dehydrogenase (NAD+)	1	298	37	0.970588	0.891892	0.929577	0.965517	0.756757	0.848485	1	0.0810811	0.15	0	0	0	0	0	0	1	0.027027	0.0526316	1	0.027027	0.0526316	1	0.108108	0.195122
20	1.1.1.146	11beta-hydroxysteroid dehydrogenase	1	289	35	0.966667	0.828571	0.892308	0.958333	0.657143	0.779661	1	0.0285714	0.0555556	0	0	0	0	0	0	1	0.0857143	0.157895	1	0.0285714	0.0555556	1	0.0857143	0.157895
21	1.1.1.153	sepiapterin reductase (L-erythro-7,8-dihydrobiopterin forming)	1	182	22	0.875	0.954545	0.913043	1	0.818182	0.9	1	0.181818	0.307692	0	0	0	0	0	0	1	0.318182	0.482759	1	0.136364	0.24	1	0.454545	0.625
22	1.1.1.156	glycerol 2-dehydrogenase (NADP+)	1	133	16	1	0.9375	0.967742	1	0.8125	0.896552	1	0.125	0.222222	0	0	0	0	0	0	0	0	0	0	0	0	1	0.125	0.222222
23	1.1.1.157	3-hydroxybutyryl-CoA dehydrogenase	1	215	26	0.769231	0.769231	0.769231	0.833333	0.769231	0.8	1	0.0384615	0.0740741	0	0	0	0	0	0	1	0.115385	0.206897	1	0.0769231	0.142857	1	0.115385	0.206897
24	1.1.1.159	7alpha-hydroxysteroid dehydrogenase	1	155	19	0.947368	0.947368	0.947368	0.947368	0.947368	0.947368	1	0.0526316	0.1	0	0	0	0	0	0	1	0.105263	0.190476	1	0.0526316	0.1	1	0.105263	0.190476
25	1.1.1.16	galactitol 2-dehydrogenase	1	61	7	1	1	1	1	1	1	0	0	0	0	0	0	0	0	0	0	0	0	0	0	0	0	0	0
26	1.1.1.169	2-dehydropantoate 2-reductase	1	312	39	0.571429	0.717949	0.636364	0.692308	0.461538	0.553846	0.5625	0.230769	0.327273	1	0.948718	0.973684	0	0	0	0.95	0.487179	0.644068	0.958333	0.589744	0.730159	0.925	0.948718	0.936709
27	1.1.1.17	mannitol-1-phosphate 5-dehydrogenase	1	257	31	0.848485	0.903226	0.875	0.966667	0.935484	0.95082	1	0.806452	0.892857	0.402597	1	0.574074	1	0.870968	0.931034	1	0.806452	0.892857	0.777778	0.903226	0.835821	0.775	1	0.873239
28	1.1.1.170	3beta-hydroxysteroid-4alpha-carboxylate 3-dehydrogenase (decarboxylating)	1	248	31	0.931034	0.870968	0.9	1	0.677419	0.807692	0.818182	0.290323	0.428571	0	0	0	0	0	0	0.947368	0.580645	0.72	0.9	0.290323	0.439024	0.952381	0.645161	0.769231
29	1.1.1.175	D-xylose 1-dehydrogenase	1	183	22	0.947368	0.818182	0.878049	0.769231	0.909091	0.833333	1	0.136364	0.24	0	0	0	0	0	0	0	0	0	0	0	0	1	0.136364	0.24
30	1.1.1.179	D-xylose 1-dehydrogenase (NADP+, D-xylono-1,5-lactone-forming)	1	41	5	0.8	0.8	0.8	1	0.8	0.888889	1	0.4	0.571429	0	0	0	0	0	0	1	0.6	0.75	1	0.4	0.571429	1	0.8	0.888889
31	1.1.1.181	cholest-5-ene-3beta,7alpha-diol 3beta-dehydrogenase	1	84	10	1	0.6	0.75	1	0.5	0.666667	1	0.4	0.571429	0	0	0	0	0	0	1	0.1	0.181818	1	0.2	0.333333	1	0.4	0.571429
32	1.1.1.184	carbonyl reductase (NADPH)	1	30	3	0.75	1	0.857143	1	1	1	0.181818	0.666667	0.285714	0	0	0	0	0	0	1	0.666667	0.8	0.5	0.333333	0.4	0.75	1	0.857143
33	1.1.1.193	5-amino-6-(5-phosphoribosylamino)uracil reductase	1	73	8	1	0.75	0.857143	0.454545	0.625	0.526316	0.25	0.25	0.25	0	0	0	0	0	0	1	0.125	0.222222	1	0.25	0.4	1	0.25	0.4
34	1.1.1.195	cinnamyl-alcohol dehydrogenase	1	237	29	0.9	0.62069	0.734694	0.888889	0.551724	0.680851	1	0.137931	0.242424	0.733333	0.37931	0.5	0	0	0	1	0.0344828	0.0666667	1	0.275862	0.432432	1	0.37931	0.55
35	1.1.1.2	alcohol dehydrogenase (NADP+)	1	267	33	0.76	0.575758	0.655172	0.575758	0.575758	0.575758	0.25	0.151515	0.188679	0	0	0	0	0	0	0.75	0.0909091	0.162162	1	0.030303	0.0588235	0.777778	0.212121	0.333333
36	1.1.1.202	1,3-propanediol dehydrogenase	1	36	4	0.8	1	0.888889	1	0.25	0.4	0	0	0	0	0	0	0	0	0	0	0	0	0	0	0	0	0	0
37	1.1.1.203	uronate dehydrogenase	1	271	33	0.891892	1	0.942857	0.891892	1	0.942857	0.875	0.212121	0.341463	0	0	0	0	0	0	1	0.484848	0.653061	1	0.212121	0.35	1	0.545455	0.705882
38	1.1.1.205	IMP dehydrogenase	1	286	35	0.928571	0.742857	0.825397	0.965517	0.8	0.875	1	0.6	0.75	0.921053	1	0.958904	1	0.571429	0.727273	1	0.6	0.75	0.961538	0.714286	0.819672	0.972222	1	0.985915
39	1.1.1.206	tropinone reductase I	1	277	34	1	0.735294	0.847458	0.925926	0.735294	0.819672	1	0.411765	0.583333	0	0	0	0	0	0	0	0	0	0	0	0	1	0.411765	0.583333
40	1.1.1.208	(+)-neomenthol dehydrogenase	1	289	36	1	0.944444	0.971429	0.894737	0.944444	0.918919	1	0.222222	0.363636	0	0	0	0	0	0	1	0.0277778	0.0540541	1	0.0555556	0.105263	1	0.222222	0.363636
41	1.1.1.21	aldose reductase	1	276	34	0.75	0.794118	0.771429	0.741935	0.676471	0.707692	0.421053	0.235294	0.301887	0	0	0	0	0	0	0.888889	0.235294	0.372093	0.857143	0.176471	0.292683	0.733333	0.323529	0.44898
42	1.1.1.216	farnesol dehydrogenase (NADP+)	1	160	19	1	0.894737	0.944444	1	0.684211	0.8125	1	0.526316	0.689655	0	0	0	0	0	0	1	0.210526	0.347826	1	0.210526	0.347826	1	0.526316	0.689655
43	1.1.1.219	dihydroflavonol 4-reductase	1	306	38	1	0.868421	0.929577	0.814815	0.578947	0.676923	1	0.0526316	0.1	0	0	0	0	0	0	0	0	0	1	0.0526316	0.1	1	0.0526316	0.1
44	1.1.1.22	UDP-glucose 6-dehydrogenase	1	313	38	0.96	0.631579	0.761905	0.553191	0.684211	0.611765	0.4	0.315789	0.352941	0.333333	1	0.5	0	0	0	0.928571	0.342105	0.5	0.432432	0.421053	0.426667	0.655172	1	0.791667
45	1.1.1.23	histidinol dehydrogenase	1	191	23	0.777778	0.608696	0.682927	0.888889	0.695652	0.780488	0.435897	0.73913	0.548387	0.489362	1	0.657143	0.477273	0.913043	0.626866	0.454545	0.869565	0.597015	0.466667	0.913043	0.617647	0.5	1	0.666667
46	1.1.1.24	quinate/shikimate dehydrogenase (NAD+)	1	51	6	1	0.666667	0.8	1	0.833333	0.909091	0	0	0	0	0	0	0	0	0	0	0	0	0	0	0	0	0	0
47	1.1.1.25	shikimate dehydrogenase (NADP+)	1	312	39	0.648148	0.897436	0.752688	0.772727	0.871795	0.819277	0.961538	0.641026	0.769231	0.847826	1	0.917647	1	0.435897	0.607143	0.90625	0.74359	0.816901	0.947368	0.923077	0.935065	0.95122	1	0.975
48	1.1.1.252	tetrahydroxynaphthalene reductase	1	30	3	1	0.666667	0.8	1	0.333333	0.5	1	0.666667	0.8	0	0	0	0	0	0	0	0	0	0	0	0	1	0.666667	0.8
49	1.1.1.26	glyoxylate reductase	1	265	33	0.9375	0.909091	0.923077	0.769231	0.909091	0.833333	0.833333	0.151515	0.25641	0	0	0	0	0	0	0.75	0.0909091	0.162162	1	0.0909091	0.166667	1	0.151515	0.263158
50	1.1.1.261	sn-glycerol-1-phosphate dehydrogenase	1	278	34	0.864865	0.941176	0.901408	0.935484	0.852941	0.892308	1	0.352941	0.521739	0.515152	1	0.68	0.9	0.529412	0.666667	0.888889	0.470588	0.615385	0.833333	0.735294	0.78125	0.918919	1	0.957746
51	1.1.1.262	4-hydroxythreonine-4-phosphate dehydrogenase	1	169	20	0.826087	0.95	0.883721	0.952381	1	0.97561	1	0.85	0.918919	1	1	1	1	0.95	0.974359	1	0.8	0.888889	1	1	1	1	1	1
52	1.1.1.263	1,5-anhydro-D-fructose reductase	1	24	3	0.6	1	0.75	0.666667	0.666667	0.666667	0.166667	0.333333	0.222222	0	0	0	0	0	0	0	0	0	0	0	0	1	0.333333	0.5
53	1.1.1.264	L-idonate 5-dehydrogenase	1	226	28	0.862069	0.892857	0.877193	0.833333	0.892857	0.862069	0	0	0	0	0	0	0	0	0	0	0	0	0	0	0	0	0	0
54	1.1.1.267	1-deoxy-D-xylulose-5-phosphate reductoisomerase	1	199	24	0.954545	0.875	0.913043	0.769231	0.833333	0.8	1	0.916667	0.956522	1	1	1	1	0.791667	0.883721	1	0.916667	0.956522	1	0.958333	0.978723	1	1	1
55	1.1.1.27	L-lactate dehydrogenase	1	267	33	1	0.606061	0.754717	0.931034	0.818182	0.870968	1	0.424242	0.595745	0.568966	1	0.725275	1	0.757576	0.862069	1	0.545455	0.705882	0.962963	0.787879	0.866667	1	1	1
56	1.1.1.270	3beta-hydroxysteroid 3-dehydrogenase	1	85	10	0.9	0.9	0.9	1	0.7	0.823529	1	0.3	0.461538	0	0	0	0	0	0	1	0.3	0.461538	1	0.3	0.461538	1	0.3	0.461538
57	1.1.1.271	GDP-L-fucose synthase	1	256	32	0.875	0.875	0.875	0.818182	0.84375	0.830769	1	0.5625	0.72	0	0	0	0	0	0	1	0.5	0.666667	1	0.4375	0.608696	1	0.6875	0.814815
58	1.1.1.276	serine 3-dehydrogenase (NADP+)	1	54	6	0.714286	0.833333	0.769231	1	0.833333	0.909091	0.15	0.5	0.230769	0	0	0	0	0	0	0	0	0	0	0	0	1	0.5	0.666667
59	1.1.1.28	D-lactate dehydrogenase	1	236	29	1	0.827586	0.90566	0.896552	0.896552	0.896552	1	0.482759	0.651163	0	0	0	0	0	0	1	0.172414	0.294118	1	0.137931	0.242424	1	0.517241	0.681818
60	1.1.1.281	GDP-4-dehydro-6-deoxy-D-mannose reductase	1	153	18	0.8125	0.722222	0.764706	0.789474	0.833333	0.810811	0	0	0	0	0	0	0	0	0	1	0.0555556	0.105263	0	0	0	1	0.0555556	0.105263
61	1.1.1.283	methylglyoxal reductase (NADPH)	1	83	10	0.888889	0.8	0.842105	1	1	1	0	0	0	0	0	0	0	0	0	1	0.2	0.333333	1	0.1	0.181818	1	0.2	0.333333
62	1.1.1.285	3''-deamino-3''-oxonicotianamine reductase	1	301	37	0.875	0.945946	0.909091	1	0.918919	0.957746	1	0.108108	0.195122	0	0	0	0	0	0	0	0	0	0	0	0	1	0.108108	0.195122
63	1.1.1.287	D-arabinitol dehydrogenase (NADP+)	1	65	7	0.75	0.857143	0.8	1	1	1	1	0.714286	0.833333	0	0	0	0	0	0	1	0.285714	0.444444	1	0.142857	0.25	1	0.857143	0.923077
64	1.1.1.288	xanthoxin dehydrogenase	1	72	8	1	0.875	0.933333	1	0.875	0.933333	1	0.125	0.222222	0	0	0	0	0	0	0	0	0	0	0	0	1	0.125	0.222222
65	1.1.1.289	sorbose reductase	1	159	19	1	0.894737	0.944444	0.894737	0.894737	0.894737	1	0.315789	0.48	0	0	0	0	0	0	0	0	0	0	0	0	1	0.315789	0.48
66	1.1.1.29	glycerate dehydrogenase	1	245	30	0.833333	0.833333	0.833333	0.958333	0.766667	0.851852	0.5	0.0333333	0.0625	0	0	0	0	0	0	0	0	0	0	0	0	0.5	0.0333333	0.0625
67	1.1.1.290	4-phosphoerythronate dehydrogenase	1	297	37	1	1	1	0.973684	1	0.986667	1	0.945946	0.972222	0.45679	1	0.627119	1	0.891892	0.942857	1	0.972973	0.986301	0.880952	1	0.936709	0.770833	1	0.870588
68	1.1.1.292	1,5-anhydro-D-fructose reductase (1,5-anhydro-D-mannitol-forming)	1	53	6	0.833333	0.833333	0.833333	1	0.666667	0.8	1	0.166667	0.285714	0	0	0	0	0	0	1	0.5	0.666667	0	0	0	1	0.666667	0.8
69	1.1.1.294	chlorophyll(ide) b reductase	1	115	14	0.722222	0.928571	0.8125	1	0.928571	0.962963	1	0.857143	0.923077	0	0	0	0	0	0	1	0.5	0.666667	1	0.5	0.666667	1	0.928571	0.962963
70	1.1.1.3	homoserine dehydrogenase	1	169	20	0.8125	0.65	0.722222	1	0.75	0.857143	1	0.35	0.518519	0	0	0	0	0	0	1	0.3	0.461538	1	0.2	0.333333	1	0.45	0.62069
71	1.1.1.30	3-hydroxybutyrate dehydrogenase	1	231	28	0.785714	0.785714	0.785714	0.944444	0.607143	0.73913	0.333333	0.0357143	0.0645161	0	0	0	0	0	0	1	0.107143	0.193548	1	0.0357143	0.0689655	1	0.142857	0.25
72	1.1.1.300	NADP-retinol dehydrogenase	1	288	36	0.914286	0.888889	0.901408	1	0.666667	0.8	0	0	0	0	0	0	0	0	0	0.666667	0.166667	0.266667	0.333333	0.0277778	0.0512821	0.75	0.166667	0.272727
73	1.1.1.302	2,5-diamino-6-(ribosylamino)-4(3H)-pyrimidinone 5'-phosphate reductase	1	249	31	0.675	0.870968	0.760563	0.923077	0.774194	0.842105	1	0.0645161	0.121212	0	0	0	0	0	0	0.9375	0.483871	0.638298	1	0.0645161	0.121212	1	0.483871	0.652174
74	1.1.1.306	S-(hydroxymethyl)mycothiol dehydrogenase	1	168	20	1	0.95	0.974359	1	0.95	0.974359	1	0.8	0.888889	0	0	0	0	0	0	1	0.2	0.333333	1	0.1	0.181818	1	0.8	0.888889
75	1.1.1.307	D-xylose reductase [NAD(P)H]	1	98	12	1	1	1	1	0.916667	0.956522	1	0.416667	0.588235	0	0	0	0	0	0	1	0.666667	0.8	1	0.5	0.666667	1	0.833333	0.909091
76	1.1.1.308	sulfopropanediol 3-dehydrogenase	1	192	24	1	0.916667	0.956522	0.96	1	0.979592	1	0.0416667	0.08	0	0	0	0	0	0	0	0	0	0	0	0	1	0.0416667	0.08
77	1.1.1.31	3-hydroxyisobutyrate dehydrogenase	1	302	37	0.653846	0.459459	0.539683	0.71875	0.621622	0.666667	0.5	0.0810811	0.139535	0	0	0	0	0	0	1	0.0540541	0.102564	0.6	0.0810811	0.142857	0.8	0.108108	0.190476
78	1.1.1.310	(S)-sulfolactate dehydrogenase	1	41	5	1	1	1	1	1	1	0	0	0	0	0	0	0	0	0	0	0	0	0	0	0	0	0	0
79	1.1.1.312	2-hydroxy-4-carboxymuconate semialdehyde hemiacetal dehydrogenase	1	69	8	1	1	1	0.888889	1	0.941176	1	0.75	0.857143	0	0	0	0	0	0	1	0.75	0.857143	1	0.625	0.769231	1	0.875	0.933333
80	1.1.1.313	sulfoacetaldehyde reductase (NADPH)	1	33	3	0.75	1	0.857143	1	1	1	1	0.333333	0.5	0	0	0	0	0	0	1	0.666667	0.8	1	0.333333	0.5	1	0.666667	0.8
81	1.1.1.315	11-cis-retinol dehydrogenase	1	50	6	1	0.666667	0.8	1	0.666667	0.8	1	0.5	0.666667	0	0	0	0	0	0	0	0	0	1	0.166667	0.285714	1	0.5	0.666667
82	1.1.1.316	L-galactose 1-dehydrogenase	1	60	7	1	0.714286	0.833333	1	0.571429	0.727273	1	0.714286	0.833333	0	0	0	0	0	0	1	0.285714	0.444444	1	0.285714	0.444444	1	0.714286	0.833333
83	1.1.1.320	benzil reductase [(S)-benzoin forming]	1	89	11	0.818182	0.818182	0.818182	1	0.818182	0.9	0	0	0	0	0	0	0	0	0	0	0	0	0	0	0	0	0	0
84	1.1.1.333	decaprenylphospho-beta-D-erythro-pentofuranosid-2-ulose 2-reductase	1	107	13	1	1	1	1	1	1	1	0.384615	0.555556	0	0	0	0	0	0	1	0.769231	0.869565	1	0.538462	0.7	1	1	1
85	1.1.1.335	UDP-N-acetyl-2-amino-2-deoxyglucuronate dehydrogenase	1	145	18	0.9	1	0.947368	0.941176	0.888889	0.914286	1	0.555556	0.714286	0	0	0	0	0	0	1	0.444444	0.615385	1	0.444444	0.615385	1	0.555556	0.714286
86	1.1.1.336	UDP-N-acetyl-D-mannosamine dehydrogenase	1	250	31	1	0.774194	0.872727	0.8	0.774194	0.786885	1	0.0322581	0.0625	0	0	0	0	0	0	1	0.419355	0.590909	1	0.0645161	0.121212	1	0.419355	0.590909
87	1.1.1.337	L-2-hydroxycarboxylate dehydrogenase (NAD+)	1	32	4	0.8	1	0.888889	0.75	0.75	0.75	1	0.5	0.666667	0	0	0	0	0	0	0	0	0	1	0.25	0.4	1	0.5	0.666667
88	1.1.1.338	(2R)-3-sulfolactate dehydrogenase (NADP+)	1	97	12	0.916667	0.916667	0.916667	0.8	0.666667	0.727273	0	0	0	0	0	0	0	0	0	0	0	0	0	0	0	0	0	0
89	1.1.1.34	hydroxymethylglutaryl-CoA reductase (NADPH)	1	268	33	0.731707	0.909091	0.810811	1	0.575758	0.730769	1	0.545455	0.705882	0.485294	1	0.653465	0.956522	0.666667	0.785714	1	0.666667	0.8	0.794118	0.818182	0.80597	0.825	1	0.90411
90	1.1.1.346	2,5-didehydrogluconate reductase (2-dehydro-L-gulonate-forming)	1	194	24	0.916667	0.916667	0.916667	0.769231	0.833333	0.8	0.5	0.0416667	0.0769231	0	0	0	0	0	0	1	0.125	0.222222	0	0	0	1	0.166667	0.285714
91	1.1.1.349	norsolorinic acid ketoreductase	1	60	7	0.777778	1	0.875	1	0.857143	0.923077	0	0	0	0	0	0	0	0	0	0	0	0	0	0	0	0	0	0
92	1.1.1.35	3-hydroxyacyl-CoA dehydrogenase	1	204	25	0.809524	0.68	0.73913	0.678571	0.76	0.716981	1	0.24	0.387097	0	0	0	0	0	0	0.6	0.12	0.2	1	0.04	0.0769231	1	0.32	0.484848
93	1.1.1.350	ureidoglycolate dehydrogenase (NAD+)	1	78	9	1	1	1	1	1	1	1	0.777778	0.875	0	0	0	0	0	0	1	0.222222	0.363636	1	0.333333	0.5	1	0.777778	0.875
94	1.1.1.354	farnesol dehydrogenase (NAD+)	1	62	7	1	0.857143	0.923077	0.666667	0.857143	0.75	0	0	0	0	0	0	0	0	0	0	0	0	0	0	0	0	0	0
95	1.1.1.36	acetoacetyl-CoA reductase	1	264	33	1	0.939394	0.96875	1	0.909091	0.952381	1	0.242424	0.390244	0	0	0	0	0	0	1	0.484848	0.653061	1	0.181818	0.307692	1	0.575758	0.730769
96	1.1.1.365	D-galacturonate reductase	1	37	4	0.75	0.75	0.75	1	0.75	0.857143	0.666667	0.5	0.571429	0	0	0	0	0	0	0	0	0	0	0	0	0.666667	0.5	0.571429
97	1.1.1.367	UDP-2-acetamido-2,6-beta-L-arabino-hexul-4-ose reductase	1	193	23	0.65625	0.913043	0.763636	1	0.913043	0.954545	1	0.26087	0.413793	0	0	0	0	0	0	1	0.173913	0.296296	1	0.173913	0.296296	1	0.304348	0.466667
98	1.1.1.37	malate dehydrogenase	1	290	36	0.5625	0.75	0.642857	0.846154	0.611111	0.709677	0.933333	0.388889	0.54902	0.610169	1	0.757895	1	0.555556	0.714286	1	0.5	0.666667	0.866667	0.722222	0.787879	0.878049	1	0.935065
99	1.1.1.371	scyllo-inositol 2-dehydrogenase (NADP+)	1	67	8	1	1	1	0.8	1	0.888889	1	0.125	0.222222	0	0	0	0	0	0	0	0	0	0	0	0	1	0.125	0.222222
100	1.1.1.372	D/L-glyceraldehyde reductase	1	54	6	1	0.833333	0.909091	0.833333	0.833333	0.833333	0.5	0.166667	0.25	0	0	0	0	0	0	0	0	0	0	0	0	1	0.166667	0.285714
101	1.1.1.374	UDP-N-acetylglucosamine 3-dehydrogenase	1	65	8	1	1	1	1	1	1	1	0.125	0.222222	0	0	0	0	0	0	0	0	0	0	0	0	1	0.125	0.222222
102	1.1.1.38	malate dehydrogenase (oxaloacetate-decarboxylating)	1	289	36	0.962963	0.722222	0.825397	0.848485	0.777778	0.811594	0.695652	0.444444	0.542373	0.493151	1	0.66055	0.488889	0.611111	0.54321	0.952381	0.555556	0.701754	0.566038	0.833333	0.674157	0.923077	1	0.96
103	1.1.1.380	L-gulonate 5-dehydrogenase	1	86	10	1	0.9	0.947368	0.909091	1	0.952381	0	0	0	0	0	0	0	0	0	0	0	0	0	0	0	0	0	0
104	1.1.1.381	3-hydroxy acid dehydrogenase	1	272	33	0.941176	0.969697	0.955224	0.891892	1	0.942857	0.8	0.363636	0.5	0	0	0	0	0	0	1	0.454545	0.625	0.909091	0.30303	0.454545	0.913043	0.636364	0.75
105	1.1.1.384	dTDP-3,4-didehydro-2,6-dideoxy-alpha-D-glucose 3-reductase	1	54	6	0.857143	1	0.923077	0.857143	1	0.923077	0	0	0	0	0	0	0	0	0	1	0.5	0.666667	0	0	0	1	0.5	0.666667
106	1.1.1.385	dihydroanticapsin dehydrogenase	1	30	3	0	0	0	0	0	0	0	0	0	0	0	0	0	0	0	0	0	0	0	0	0	0	0	0
107	1.1.1.388	glucose-6-phosphate dehydrogenase (NAD+)	1	40	4	1	1	1	0.75	0.75	0.75	1	0.25	0.4	0	0	0	0	0	0	1	0.5	0.666667	1	0.25	0.4	1	0.5	0.666667
108	1.1.1.39	malate dehydrogenase (decarboxylating)	1	113	13	0.909091	0.769231	0.833333	0.846154	0.846154	0.846154	0.727273	0.615385	0.666667	0	0	0	0	0	0	1	0.692308	0.818182	0.666667	0.153846	0.25	0.923077	0.923077	0.923077
109	1.1.1.396	bacteriochlorophyllide a dehydrogenase	1	69	8	0.8	1	0.888889	0.875	0.875	0.875	0	0	0	0	0	0	0	0	0	0	0	0	0	0	0	0	0	0
110	1.1.1.40	malate dehydrogenase (oxaloacetate-decarboxylating) (NADP+)	1	223	27	0.636364	0.518519	0.571429	0.681818	0.555556	0.612245	1	0.407407	0.578947	0	0	0	0	0	0	1	0.333333	0.5	1	0.111111	0.2	1	0.518519	0.682927
111	1.1.1.401	2-dehydro-3-deoxy-L-rhamnonate dehydrogenase (NAD+)	1	165	20	1	0.9	0.947368	0.95	0.95	0.95	1	0.05	0.0952381	0	0	0	0	0	0	0	0	0	1	0.05	0.0952381	1	0.05	0.0952381
112	1.1.1.402	D-erythritol 1-phosphate dehydrogenase	1	29	3	0.75	1	0.857143	0.75	1	0.857143	0	0	0	0	0	0	0	0	0	0	0	0	0	0	0	0	0	0
113	1.1.1.404	tetrachlorobenzoquinone reductase	1	86	10	0.909091	1	0.952381	1	1	1	0	0	0	0	0	0	0	0	0	0	0	0	0	0	0	0	0	0
114	1.1.1.405	ribitol-5-phosphate 2-dehydrogenase (NADP+)	1	48	5	1	1	1	1	1	1	1	0.4	0.571429	0	0	0	0	0	0	1	0.8	0.888889	1	0.4	0.571429	1	1	1
115	1.1.1.41	isocitrate dehydrogenase (NAD+)	1	233	29	0.766667	0.793103	0.779661	0.9	0.62069	0.734694	0.923077	0.413793	0.571429	0	0	0	0	0	0	1	0.413793	0.585366	1	0.37931	0.55	1	0.517241	0.681818
116	1.1.1.410	D-erythronate 2-dehydrogenase	1	194	24	1	1	1	0.96	1	0.979592	1	0.333333	0.5	0	0	0	0	0	0	1	0.416667	0.588235	1	0.375	0.545455	1	0.458333	0.628571
117	1.1.1.411	L-threonate 2-dehydrogenase	1	207	25	0.714286	1	0.833333	0.952381	0.8	0.869565	1	0.6	0.75	0	0	0	0	0	0	1	0.4	0.571429	1	0.28	0.4375	1	0.72	0.837209
118	1.1.1.412	2-alkyl-3-oxoalkanoate reductase	1	160	20	0.818182	0.9	0.857143	0.576923	0.75	0.652174	1	0.05	0.0952381	0	0	0	0	0	0	0	0	0	0	0	0	1	0.05	0.0952381
119	1.1.1.414	L-galactonate 5-dehydrogenase	1	32	4	1	0.75	0.857143	1	0.75	0.857143	0	0	0	0	0	0	0	0	0	1	0.25	0.4	1	0.25	0.4	1	0.25	0.4
120	1.1.1.42	isocitrate dehydrogenase (NADP+)	1	201	24	0.484848	0.666667	0.561404	0.692308	0.75	0.72	1	0.458333	0.628571	0.470588	1	0.64	0.875	0.583333	0.7	0.923077	0.5	0.648649	0.833333	0.833333	0.833333	0.888889	1	0.941176
121	1.1.1.43	phosphogluconate 2-dehydrogenase	1	31	3	1	1	1	1	1	1	0	0	0	0	0	0	0	0	0	0	0	0	0	0	0	0	0	0
122	1.1.1.45	L-gulonate 3-dehydrogenase	1	120	14	1	1	1	0.928571	0.928571	0.928571	1	0.785714	0.88	0	0	0	0	0	0	1	0.642857	0.782609	1	0.571429	0.727273	1	0.857143	0.923077
123	1.1.1.47	glucose 1-dehydrogenase [NAD(P)+]	1	214	26	0.589744	0.884615	0.707692	0.8	0.769231	0.784314	0.833333	0.384615	0.526316	0	0	0	0	0	0	0.833333	0.192308	0.3125	0.833333	0.192308	0.3125	0.916667	0.423077	0.578947
124	1.1.1.48	D-galactose 1-dehydrogenase	1	113	13	0.928571	1	0.962963	1	1	1	1	0.0769231	0.142857	0	0	0	0	0	0	1	0.230769	0.375	1	0.0769231	0.142857	1	0.230769	0.375
125	1.1.1.51	3(or 17)beta-hydroxysteroid dehydrogenase	1	38	4	1	1	1	1	1	1	0.75	0.75	0.75	0	0	0	0	0	0	0	0	0	0	0	0	0.75	0.75	0.75
126	1.1.1.53	3alpha(or 20beta)-hydroxysteroid dehydrogenase	1	297	36	0.972222	0.972222	0.972222	0.871795	0.944444	0.906667	0.8	0.222222	0.347826	0	0	0	0	0	0	1	0.138889	0.243902	1	0.111111	0.2	1	0.277778	0.434783
127	1.1.1.56	ribitol 2-dehydrogenase	1	81	9	1	0.888889	0.941176	1	0.888889	0.941176	0.8	0.444444	0.571429	0	0	0	0	0	0	1	0.555556	0.714286	1	0.555556	0.714286	1	0.666667	0.8
128	1.1.1.57	fructuronate reductase	1	224	28	0.888889	0.857143	0.872727	0.925926	0.892857	0.909091	0	0	0	0	0	0	0	0	0	0	0	0	0	0	0	0	0	0
129	1.1.1.58	tagaturonate reductase	1	298	37	0.888889	0.864865	0.876712	1	0.891892	0.942857	1	0.378378	0.54902	0.521127	1	0.685185	0	0	0	1	0.405405	0.576923	0.875	0.567568	0.688525	0.880952	1	0.936709
130	1.1.1.6	glycerol dehydrogenase	1	289	35	1	0.828571	0.90625	0.967742	0.857143	0.909091	1	0.2	0.333333	0	0	0	0	0	0	1	0.371429	0.541667	1	0.228571	0.372093	1	0.371429	0.541667
131	1.1.1.60	2-hydroxy-3-oxopropionate reductase	1	240	29	0.857143	0.827586	0.842105	0.8	0.965517	0.875	1	0.0689655	0.129032	0	0	0	0	0	0	1	0.103448	0.1875	1	0.0689655	0.129032	1	0.137931	0.242424
132	1.1.1.61	4-hydroxybutyrate dehydrogenase	1	121	14	0.857143	0.857143	0.857143	0.857143	0.857143	0.857143	1	0.0714286	0.133333	0	0	0	0	0	0	1	0.0714286	0.133333	1	0.0714286	0.133333	1	0.0714286	0.133333
133	1.1.1.62	17beta-estradiol 17-dehydrogenase	1	57	6	0.75	1	0.857143	1	1	1	0.714286	0.833333	0.769231	0	0	0	0	0	0	0.454545	0.833333	0.588235	0.571429	0.666667	0.615385	0.666667	1	0.8
134	1.1.1.64	testosterone 17beta-dehydrogenase (NADP+)	1	61	7	1	1	1	1	1	1	1	0.714286	0.833333	0	0	0	0	0	0	1	0.428571	0.6	1	0.571429	0.727273	1	0.714286	0.833333
135	1.1.1.65	pyridoxine 4-dehydrogenase	1	258	32	0.866667	0.8125	0.83871	0.727273	0.75	0.738462	0	0	0	0	0	0	0	0	0	1	0.125	0.222222	1	0.03125	0.0606061	1	0.125	0.222222
136	1.1.1.67	mannitol 2-dehydrogenase	1	293	36	0.971429	0.944444	0.957746	0.947368	1	0.972973	0.916667	0.305556	0.458333	0	0	0	0	0	0	1	0.166667	0.285714	1	0.0555556	0.105263	1	0.444444	0.615385
137	1.1.1.69	gluconate 5-dehydrogenase	1	288	35	0.630435	0.828571	0.716049	0.725	0.828571	0.773333	0.75	0.171429	0.27907	0	0	0	0	0	0	0	0	0	0	0	0	1	0.171429	0.292683
138	1.1.1.77	lactaldehyde reductase	1	88	11	1	0.909091	0.952381	0.666667	0.909091	0.769231	0.818182	0.818182	0.818182	0	0	0	0	0	0	1	0.363636	0.533333	0.8	0.363636	0.5	0.909091	0.909091	0.909091
139	1.1.1.79	glyoxylate reductase (NADP+)	1	105	12	1	0.916667	0.956522	1	0.666667	0.8	0	0	0	0	0	0	0	0	0	0	0	0	0	0	0	0	0	0
140	1.1.1.8	glycerol-3-phosphate dehydrogenase (NAD+)	1	250	31	0.75	0.774194	0.761905	1	0.645161	0.784314	0.956522	0.709677	0.814815	1	1	1	1	0.774194	0.872727	1	0.645161	0.784314	1	0.806452	0.892857	1	1	1
141	1.1.1.81	hydroxypyruvate reductase	1	41	4	1	0.75	0.857143	1	0.75	0.857143	1	0.75	0.857143	0	0	0	0	0	0	0.0714286	0.25	0.111111	0	0	0	0.571429	1	0.727273
142	1.1.1.82	malate dehydrogenase (NADP+)	1	51	6	0.857143	1	0.923077	1	0.833333	0.909091	1	0.333333	0.5	0	0	0	0	0	0	1	1	1	1	0.5	0.666667	1	1	1
143	1.1.1.85	3-isopropylmalate dehydrogenase	1	303	37	0.961538	0.675676	0.793651	0.933333	0.756757	0.835821	0.769231	0.540541	0.634921	0.672727	1	0.804348	0.690476	0.783784	0.734177	0.727273	0.648649	0.685714	0.688889	0.837838	0.756098	0.804348	1	0.891566
144	1.1.1.86	ketol-acid reductoisomerase (NADP+)	1	280	34	0.888889	0.941176	0.914286	0.8	0.941176	0.864865	1	0.882353	0.9375	0.971429	1	0.985507	1	0.882353	0.9375	1	0.911765	0.953846	1	0.970588	0.985075	1	1	1
145	1.1.1.87	homoisocitrate dehydrogenase	1	132	16	0.882353	0.9375	0.909091	0.75	0.9375	0.833333	1	0.25	0.4	0	0	0	0	0	0	1	0.25	0.4	1	0.1875	0.315789	1	0.375	0.545455
146	1.1.1.88	hydroxymethylglutaryl-CoA reductase	1	284	35	1	1	1	0.894737	0.971429	0.931507	1	0.142857	0.25	0	0	0	0	0	0	1	0.0857143	0.157895	1	0.0571429	0.108108	1	0.171429	0.292683
147	1.1.1.9	D-xylulose reductase	1	198	24	0.92	0.958333	0.938776	0.913043	0.875	0.893617	1	0.75	0.857143	0	0	0	0	0	0	0.941176	0.666667	0.780488	1	0.583333	0.736842	1	0.833333	0.909091
148	1.1.1.90	aryl-alcohol dehydrogenase	1	280	35	1	0.971429	0.985507	0.971429	0.971429	0.971429	1	0.228571	0.372093	0	0	0	0	0	0	0	0	0	0	0	0	1	0.228571	0.372093
149	1.1.1.91	aryl-alcohol dehydrogenase (NADP+)	1	24	3	1	0.333333	0.5	0.2	0.333333	0.25	0	0	0	0	0	0	0	0	0	0	0	0	0	0	0	0	0	0
150	1.1.1.94	glycerol-3-phosphate dehydrogenase [NAD(P)+]	1	297	37	0.882353	0.810811	0.84507	0.848485	0.756757	0.8	0.965517	0.756757	0.848485	0.880952	1	0.936709	1	0.702703	0.825397	0.933333	0.756757	0.835821	0.969697	0.864865	0.914286	0.973684	1	0.986667
151	1.1.2.3	L-lactate dehydrogenase (cytochrome)	1	310	38	0.631579	0.631579	0.631579	0.793103	0.605263	0.686567	1	0.0526316	0.1	0	0	0	0	0	0	0	0	0	0	0	0	1	0.0526316	0.1
152	1.1.2.4	D-lactate dehydrogenase (cytochrome)	1	293	36	0.961538	0.694444	0.806452	0.763158	0.805556	0.783784	0.4	0.277778	0.327869	0	0	0	0	0	0	0.833333	0.277778	0.416667	0.636364	0.194444	0.297872	0.727273	0.444444	0.551724
153	1.1.2.6	polyvinyl alcohol dehydrogenase (cytochrome)	1	52	6	0.625	0.833333	0.714286	1	0.666667	0.8	0	0	0	0	0	0	0	0	0	0	0	0	0	0	0	0	0	0
154	1.1.2.7	methanol dehydrogenase (cytochrome c)	1	33	3	1	1	1	1	1	1	1	0.666667	0.8	0	0	0	0	0	0	1	1	1	1	1	1	1	1	1
155	1.1.2.8	alcohol dehydrogenase (cytochrome c)	1	79	9	0.833333	0.555556	0.666667	0.875	0.777778	0.823529	0	0	0	0	0	0	0	0	0	0	0	0	0	0	0	0	0	0
156	1.1.3.13	alcohol oxidase	1	79	9	1	0.777778	0.875	1	0.777778	0.875	1	0.333333	0.5	0	0	0	0	0	0	1	0.333333	0.5	1	0.333333	0.5	1	0.333333	0.5
157	1.1.3.15	(S)-2-hydroxy-acid oxidase	1	225	28	0.419355	0.464286	0.440678	0.571429	0.285714	0.380952	0.136364	0.107143	0.12	0	0	0	0	0	0	0.181818	0.0714286	0.102564	0.2	0.0714286	0.105263	0.4	0.142857	0.210526
158	1.1.3.2	L-lactate oxidase	1	29	3	0.666667	0.666667	0.666667	0.333333	0.666667	0.444444	0	0	0	0	0	0	0	0	0	0	0	0	0	0	0	0	0	0
159	1.1.3.20	long-chain-alcohol oxidase	1	217	27	0.956522	0.814815	0.88	1	0.814815	0.897959	0.958333	0.851852	0.901961	0	0	0	0	0	0	1	0.703704	0.826087	1	0.666667	0.8	1	0.888889	0.941176
160	1.1.3.21	glycerol-3-phosphate oxidase	1	54	6	1	1	1	1	0.833333	0.909091	1	0.5	0.666667	0	0	0	0	0	0	1	0.833333	0.909091	1	0.833333	0.909091	1	0.833333	0.909091
161	1.1.3.37	D-arabinono-1,4-lactone oxidase	1	61	7	0.777778	1	0.875	1	1	1	1	0.428571	0.6	0	0	0	0	0	0	1	0.428571	0.6	1	0.285714	0.444444	1	0.571429	0.727273
162	1.1.3.41	alditol oxidase	1	132	16	0.888889	1	0.941176	0.875	0.875	0.875	1	0.375	0.545455	0	0	0	0	0	0	0	0	0	0	0	0	1	0.375	0.545455
163	1.1.3.46	4-hydroxymandelate oxidase	1	170	21	0.730769	0.904762	0.808511	0.73913	0.809524	0.772727	0	0	0	0	0	0	0	0	0	0	0	0	0	0	0	0	0	0
164	1.1.3.47	5-(hydroxymethyl)furfural oxidase	1	54	6	0.833333	0.833333	0.833333	0.8	0.666667	0.727273	0	0	0	0	0	0	0	0	0	0	0	0	0	0	0	0	0	0
165	1.1.3.48	3-deoxy-alpha-D-manno-octulosonate 8-oxidase	1	60	7	1	0.857143	0.923077	0.857143	0.857143	0.857143	1	0.857143	0.923077	0	0	0	0	0	0	1	0.285714	0.444444	1	0.285714	0.444444	1	0.857143	0.923077
166	1.1.3.6	cholesterol oxidase	1	241	30	0.966667	0.966667	0.966667	0.90625	0.966667	0.935484	1	0.166667	0.285714	0	0	0	0	0	0	1	0.0666667	0.125	1	0.1	0.181818	1	0.2	0.333333
167	1.1.3.8	L-gulonolactone oxidase	1	267	33	1	0.727273	0.842105	1	0.757576	0.862069	1	0.242424	0.390244	0	0	0	0	0	0	1	0.363636	0.533333	1	0.181818	0.307692	1	0.454545	0.625
168	1.1.3.9	galactose oxidase	1	50	6	1	0.666667	0.8	1	0.5	0.666667	1	0.166667	0.285714	0	0	0	0	0	0	1	0.166667	0.285714	1	0.166667	0.285714	1	0.166667	0.285714
169	1.1.5.12	D-lactate dehydrogenase (quinone)	1	248	30	1	0.866667	0.928571	1	0.833333	0.909091	1	0.633333	0.77551	0	0	0	0	0	0	1	0.566667	0.723404	1	0.566667	0.723404	1	0.633333	0.77551
170	1.1.5.2	glucose 1-dehydrogenase (PQQ, quinone)	1	268	33	0.892857	0.757576	0.819672	0.642857	0.818182	0.72	1	0.181818	0.307692	0	0	0	0	0	0	1	0.030303	0.0588235	1	0.0606061	0.114286	1	0.212121	0.35
171	1.1.5.3	glycerol-3-phosphate dehydrogenase	1	312	39	0.583333	0.538462	0.56	0.584906	0.794872	0.673913	0.916667	0.282051	0.431373	0.473684	0.923077	0.626087	1	0.25641	0.408163	0.833333	0.384615	0.526316	0.777778	0.538462	0.636364	0.923077	0.923077	0.923077
172	1.1.5.4	malate dehydrogenase (quinone)	1	268	33	0.72093	0.939394	0.815789	1	0.848485	0.918033	1	0.878788	0.935484	0.702128	1	0.825	1	0.969697	0.984615	1	0.878788	0.935484	0.969697	0.969697	0.969697	1	1	1
173	1.1.5.8	quinate/shikimate dehydrogenase (quinone)	1	117	14	0.823529	1	0.903226	0.909091	0.714286	0.8	1	0.0714286	0.133333	0	0	0	0	0	0	1	0.214286	0.352941	1	0.0714286	0.133333	1	0.285714	0.444444
174	1.1.5.9	glucose 1-dehydrogenase (FAD, quinone)	1	126	15	1	0.933333	0.965517	0.866667	0.866667	0.866667	0.272727	0.2	0.230769	0	0	0	0	0	0	0	0	0	1	0.0666667	0.125	1	0.2	0.333333
175	1.1.9.1	alcohol dehydrogenase (azurin)	1	132	16	1	1	1	1	1	1	1	0.5	0.666667	0	0	0	0	0	0	1	0.5625	0.72	1	0.5	0.666667	1	0.75	0.857143
176	1.1.98.2	glucose-6-phosphate dehydrogenase (coenzyme-F420)	1	73	9	1	1	1	0.642857	1	0.782609	1	0.888889	0.941176	0	0	0	0	0	0	1	0.888889	0.941176	1	0.888889	0.941176	1	0.888889	0.941176
177	1.1.98.3	decaprenylphospho-beta-D-ribofuranose 2-dehydrogenase	1	121	15	1	0.933333	0.965517	1	0.866667	0.928571	1	0.2	0.333333	0	0	0	0	0	0	1	0.533333	0.695652	1	0.333333	0.5	1	0.533333	0.695652
178	1.1.98.4	F420H2:quinone oxidoreductase	1	80	9	0.857143	0.666667	0.75	1	0.555556	0.714286	0	0	0	0	0	0	0	0	0	0	0	0	0	0	0	0	0	0
179	1.1.98.6	ribonucleoside-triphosphate reductase (formate)	1	288	35	0.939394	0.885714	0.911765	0.931034	0.771429	0.84375	1	0.142857	0.25	0	0	0	0	0	0	1	0.171429	0.292683	1	0.142857	0.25	1	0.2	0.333333
180	1.1.99.1	choline dehydrogenase	1	250	31	0.666667	0.645161	0.655738	0.647059	0.709677	0.676923	0.8	0.129032	0.222222	0	0	0	0	0	0	0	0	0	0	0	0	0.8	0.129032	0.222222
181	1.1.99.18	cellobiose dehydrogenase (acceptor)	1	132	16	0.923077	0.75	0.827586	0.928571	0.8125	0.866667	1	0.0625	0.117647	0	0	0	0	0	0	1	0.0625	0.117647	0	0	0	1	0.125	0.222222
182	1.1.99.2	L-2-hydroxyglutarate dehydrogenase	1	120	14	0.866667	0.928571	0.896552	0.909091	0.714286	0.8	1	0.571429	0.727273	0	0	0	0	0	0	1	0.785714	0.88	1	0.571429	0.727273	1	0.857143	0.923077
183	1.1.99.24	hydroxyacid-oxoacid transhydrogenase	1	144	18	1	0.944444	0.971429	0.888889	0.888889	0.888889	1	0.611111	0.758621	0	0	0	0	0	0	1	0.777778	0.875	1	0.722222	0.83871	1	0.833333	0.909091
184	1.1.99.28	glucose-fructose oxidoreductase	1	32	3	0.5	0.666667	0.571429	1	0.666667	0.8	0	0	0	0	0	0	0	0	0	0	0	0	0	0	0	0	0	0
185	1.1.99.3	gluconate 2-dehydrogenase (acceptor)	1	272	33	0.810811	0.909091	0.857143	0.8	0.848485	0.823529	1	0.030303	0.0588235	0	0	0	0	0	0	1	0.030303	0.0588235	1	0.030303	0.0588235	1	0.0606061	0.114286
186	1.1.99.31	(S)-mandelate dehydrogenase	1	86	10	0.7	0.7	0.7	0.692308	0.9	0.782609	1	0.2	0.333333	0	0	0	0	0	0	0	0	0	0	0	0	1	0.2	0.333333
187	1.1.99.39	D-2-hydroxyglutarate dehydrogenase	1	200	24	0.909091	0.833333	0.869565	0.782609	0.75	0.765957	1	0.583333	0.736842	0	0	0	0	0	0	1	0.0416667	0.08	1	0.125	0.222222	1	0.583333	0.736842
188	1.1.99.40	(R)-2-hydroxyglutarate---pyruvate transhydrogenase	1	82	10	0.833333	1	0.909091	1	0.6	0.75	1	0.1	0.181818	0	0	0	0	0	0	1	0.3	0.461538	1	0.1	0.181818	1	0.4	0.571429
189	1.10.3.1	catechol oxidase	1	288	36	0.944444	0.944444	0.944444	0.871795	0.944444	0.906667	1	0.638889	0.779661	0	0	0	0	0	0	1	0.555556	0.714286	1	0.527778	0.690909	1	0.694444	0.819672
190	1.10.3.11	ubiquinol oxidase (non-electrogenic)	1	293	36	0.85	0.944444	0.894737	1	0.805556	0.892308	1	0.555556	0.714286	0	0	0	0	0	0	1	0.527778	0.690909	1	0.472222	0.641509	1	0.611111	0.758621
191	1.10.3.2	laccase	1	243	30	0.896552	0.866667	0.881356	1	0.866667	0.928571	0.904762	0.633333	0.745098	0.38961	1	0.560748	0.409836	0.833333	0.549451	0.909091	0.666667	0.769231	0.530612	0.866667	0.658228	0.612245	1	0.759494
192	1.10.3.3	L-ascorbate oxidase	1	272	33	1	0.818182	0.9	0.965517	0.848485	0.903226	1	0.575758	0.730769	0	0	0	0	0	0	1	0.30303	0.465116	1	0.30303	0.465116	1	0.575758	0.730769
193	1.10.3.9	photosystem II	1	117	14	0.928571	0.928571	0.928571	0.928571	0.928571	0.928571	1	0.714286	0.833333	1	1	1	1	1	1	1	0.785714	0.88	1	1	1	1	1	1
194	1.10.5.1	ribosyldihydronicotinamide dehydrogenase (quinone)	1	38	4	1	0.75	0.857143	1	0.75	0.857143	1	1	1	0	0	0	0	0	0	1	1	1	1	1	1	1	1	1
195	1.11.1.10	chloride peroxidase	1	194	24	0.952381	0.833333	0.888889	0.941176	0.666667	0.780488	1	0.541667	0.702703	0	0	0	0	0	0	1	0.0833333	0.153846	1	0.125	0.222222	1	0.541667	0.702703
196	1.11.1.11	L-ascorbate peroxidase	1	263	32	0.925926	0.78125	0.847458	0.833333	0.78125	0.806452	1	0.28125	0.439024	0	0	0	0	0	0	1	0.28125	0.439024	1	0.28125	0.439024	1	0.3125	0.47619
197	1.11.1.12	phospholipid-hydroperoxide glutathione peroxidase	1	42	5	1	0.4	0.571429	1	1	1	0	0	0	0	0	0	0	0	0	0	0	0	0	0	0	0	0	0
198	1.11.1.13	manganese peroxidase	1	107	13	1	1	1	0.923077	0.923077	0.923077	1	0.692308	0.818182	0	0	0	0	0	0	1	0.461538	0.631579	1	0.461538	0.631579	1	0.692308	0.818182
199	1.11.1.15	peroxiredoxin (Transferred to EC 1.11.1.24 and EC 1.11.1.25 and EC 1.11.1.26 and EC 1.11.1.27 and EC 1.11.1.28 and EC 1.11.1.29)	1	312	39	0.9	0.692308	0.782609	0.878788	0.74359	0.805556	0.882353	0.384615	0.535714	0.95	0.974359	0.962025	1	0.641026	0.78125	0.76	0.487179	0.59375	1	0.769231	0.869565	0.974359	0.974359	0.974359
200	1.11.1.19	dye decolorizing peroxidase	1	198	24	0.96	1	0.979592	1	0.708333	0.829268	1	0.166667	0.285714	0	0	0	0	0	0	0	0	0	0	0	0	1	0.166667	0.285714
201	1.11.1.20	prostamide/prostaglandin F2alpha synthase	1	65	8	1	0.75	0.857143	1	0.5	0.666667	1	0.375	0.545455	0	0	0	0	0	0	1	0.625	0.769231	1	0.5	0.666667	1	0.625	0.769231
202	1.11.1.21	catalase-peroxidase	1	193	24	1	0.791667	0.883721	1	0.791667	0.883721	1	0.791667	0.883721	0.648649	1	0.786885	0.92	0.958333	0.938776	1	0.916667	0.956522	0.884615	0.958333	0.92	0.888889	1	0.941176
203	1.11.1.5	cytochrome-c peroxidase	1	310	38	0.806452	0.657895	0.724638	0.766667	0.605263	0.676471	1	0.0789474	0.146341	0	0	0	0	0	0	0	0	0	0	0	0	1	0.0789474	0.146341
204	1.11.1.6	catalase	1	313	38	0.645833	0.815789	0.72093	0.83871	0.684211	0.753623	1	0.5	0.666667	0.974359	1	0.987013	1	0.868421	0.929577	1	0.526316	0.689655	1	0.894737	0.944444	1	1	1
205	1.11.1.7	peroxidase	1	312	39	0.564103	0.564103	0.564103	0.882353	0.384615	0.535714	0.789474	0.384615	0.517241	0.39	1	0.561151	0.454545	0.512821	0.481928	0.75	0.230769	0.352941	0.5	0.564103	0.53012	0.8125	1	0.896552
206	1.11.1.8	iodide peroxidase	1	89	11	0.833333	0.909091	0.869565	1	0.636364	0.777778	1	0.363636	0.533333	0	0	0	0	0	0	1	0.454545	0.625	1	0.181818	0.307692	1	0.636364	0.777778
207	1.11.1.9	glutathione peroxidase	1	248	30	0.794118	0.9	0.84375	0.833333	0.833333	0.833333	0.7	0.233333	0.35	0.909091	1	0.952381	0.814815	0.733333	0.77193	0.75	0.3	0.428571	0.857143	0.8	0.827586	0.882353	1	0.9375
208	1.11.2.1	unspecific peroxygenase	1	29	3	1	1	1	1	1	1	1	0.666667	0.8	0	0	0	0	0	0	0	0	0	0	0	0	1	0.666667	0.8
209	1.11.2.2	myeloperoxidase	1	56	7	1	0.857143	0.923077	0.857143	0.857143	0.857143	1	0.857143	0.923077	0	0	0	0	0	0	1	0.142857	0.25	0	0	0	1	0.857143	0.923077
210	1.11.2.3	plant seed peroxygenase	1	283	35	0.911765	0.885714	0.898551	0.885714	0.885714	0.885714	1	0.285714	0.444444	0	0	0	0	0	0	1	0.657143	0.793103	1	0.228571	0.372093	1	0.714286	0.833333
211	1.11.2.4	fatty-acid peroxygenase	1	150	18	0.727273	0.888889	0.8	1	0.444444	0.615385	1	0.166667	0.285714	0	0	0	0	0	0	1	0.166667	0.285714	1	0.0555556	0.105263	1	0.277778	0.434783
212	1.12.1.2	hydrogen dehydrogenase	1	301	37	1	0.891892	0.942857	0.829268	0.918919	0.871795	0.941176	0.432432	0.592593	0	0	0	0	0	0	1	0.027027	0.0526316	1	0.135135	0.238095	1	0.432432	0.603774
213	1.12.1.3	hydrogen dehydrogenase (NADP+)	1	301	37	0.882353	0.810811	0.84507	0.967742	0.810811	0.882353	1	0.243243	0.391304	0	0	0	0	0	0	1	0.0540541	0.102564	1	0.135135	0.238095	1	0.243243	0.391304
214	1.12.2.1	cytochrome-c3 hydrogenase	1	35	4	1	0.5	0.666667	1	0.5	0.666667	1	0.75	0.857143	0	0	0	0	0	0	0.8	1	0.888889	1	0.75	0.857143	1	1	1
215	1.12.5.1	hydrogen:quinone oxidoreductase	1	108	13	1	0.615385	0.761905	1	0.615385	0.761905	1	0.230769	0.375	0	0	0	0	0	0	0	0	0	1	0.0769231	0.142857	1	0.230769	0.375
216	1.12.7.2	ferredoxin hydrogenase	1	144	18	1	0.722222	0.83871	0.615385	0.888889	0.727273	0.545455	0.333333	0.413793	0	0	0	0	0	0	0.285714	0.111111	0.16	0.4	0.111111	0.173913	0.857143	0.333333	0.48
217	1.12.98.1	coenzyme F420 hydrogenase	1	300	37	0.744186	0.864865	0.8	1	0.783784	0.878788	1	0.297297	0.458333	0	0	0	0	0	0	1	0.297297	0.458333	1	0.27027	0.425532	1	0.351351	0.52
218	1.12.98.3	Methanosarcina-phenazine hydrogenase	1	56	7	1	0.857143	0.923077	0.857143	0.857143	0.857143	0	0	0	0	0	0	0	0	0	0	0	0	0	0	0	0	0	0
219	1.12.98.4	sulfhydrogenase	1	50	6	1	1	1	0.5	0.833333	0.625	1	1	1	0	0	0	0	0	0	1	1	1	1	1	1	1	1	1
220	1.12.99.6	hydrogenase (acceptor)	1	234	29	0.702703	0.896552	0.787879	0.727273	0.827586	0.774194	1	0.172414	0.294118	0.341176	1	0.508772	0	0	0	0.571429	0.137931	0.222222	0.454545	0.344828	0.392157	0.805556	1	0.892308
221	1.13.11.1	catechol 1,2-dioxygenase	1	294	36	0.911765	0.861111	0.885714	0.815789	0.861111	0.837838	0.875	0.388889	0.538462	0	0	0	0	0	0	1	0.333333	0.5	1	0.305556	0.468085	0.941176	0.444444	0.603774
222	1.13.11.11	tryptophan 2,3-dioxygenase	1	296	36	0.916667	0.916667	0.916667	1	0.916667	0.956522	1	0.583333	0.736842	1	1	1	1	0.611111	0.758621	1	0.694444	0.819672	1	0.75	0.857143	1	1	1
223	1.13.11.12	linoleate 13S-lipoxygenase	1	300	37	0.925926	0.675676	0.78125	0.896552	0.702703	0.787879	0.555556	0.135135	0.217391	0	0	0	0	0	0	1	0.432432	0.603774	0.833333	0.135135	0.232558	0.95	0.513514	0.666667
224	1.13.11.14	2,3-dihydroxybenzoate 3,4-dioxygenase	1	45	5	0.666667	0.4	0.5	0.666667	0.4	0.5	0	0	0	0	0	0	0	0	0	0	0	0	0	0	0	0	0	0
225	1.13.11.15	3,4-dihydroxyphenylacetate 2,3-dioxygenase	1	72	8	1	1	1	1	1	1	1	0.75	0.857143	0	0	0	0	0	0	0	0	0	0	0	0	1	0.75	0.857143
226	1.13.11.16	3-carboxyethylcatechol 2,3-dioxygenase	1	127	15	1	0.933333	0.965517	1	0.733333	0.846154	1	0.666667	0.8	0.357143	1	0.526316	0	0	0	1	0.666667	0.8	0.785714	0.733333	0.758621	0.789474	1	0.882353
227	1.13.11.18	persulfide dioxygenase	1	223	27	1	0.851852	0.92	1	0.740741	0.851064	1	0.481481	0.65	0	0	0	0	0	0	0	0	0	1	0.148148	0.258065	1	0.481481	0.65
228	1.13.11.19	cysteamine dioxygenase	1	275	34	0.864865	0.941176	0.901408	0.909091	0.882353	0.895522	1	0.0294118	0.0571429	0	0	0	0	0	0	0	0	0	0	0	0	1	0.0294118	0.0571429
229	1.13.11.2	catechol 2,3-dioxygenase	1	212	26	0.741935	0.884615	0.807018	0.761905	0.615385	0.680851	0	0	0	0	0	0	0	0	0	1	0.0384615	0.0740741	0	0	0	1	0.0384615	0.0740741
230	1.13.11.20	cysteine dioxygenase	1	204	25	0.785714	0.88	0.830189	1	0.72	0.837209	0.857143	0.48	0.615385	0	0	0	0	0	0	0.823529	0.56	0.666667	1	0.36	0.529412	1	0.76	0.863636
231	1.13.11.24	quercetin 2,3-dioxygenase	1	31	3	1	0.333333	0.5	1	0.666667	0.8	0	0	0	0	0	0	0	0	0	0	0	0	0	0	0	0	0	0
232	1.13.11.25	3,4-dihydroxy-9,10-secoandrosta-1,3,5(10)-triene-9,17-dione 4,5-dioxygenase	1	88	10	1	1	1	0.9	0.9	0.9	0	0	0	0	0	0	0	0	0	1	0.3	0.461538	0	0	0	1	0.3	0.461538
233	1.13.11.27	4-hydroxyphenylpyruvate dioxygenase	1	298	37	0.393939	0.702703	0.504854	0.348837	0.810811	0.487805	0.888889	0.216216	0.347826	0.864865	0.864865	0.864865	0	0	0	1	0.243243	0.391304	0.923077	0.324324	0.48	1	0.864865	0.927536
234	1.13.11.3	protocatechuate 3,4-dioxygenase	1	193	23	0.677419	0.913043	0.777778	0.55	0.956522	0.698413	1	0.130435	0.230769	0	0	0	0	0	0	1	0.130435	0.230769	1	0.130435	0.230769	1	0.173913	0.296296
235	1.13.11.31	arachidonate 12-lipoxygenase	1	26	3	1	1	1	1	1	1	1	0.666667	0.8	0	0	0	0	0	0	0	0	0	0	0	0	1	0.666667	0.8
236	1.13.11.33	arachidonate 15-lipoxygenase	1	121	15	0.833333	0.666667	0.740741	0.666667	0.266667	0.380952	1	0.133333	0.235294	0	0	0	0	0	0	1	0.0666667	0.125	1	0.0666667	0.125	1	0.133333	0.235294
237	1.13.11.34	arachidonate 5-lipoxygenase	1	130	16	0.9	0.5625	0.692308	1	0.5	0.666667	1	0.4375	0.608696	0	0	0	0	0	0	1	0.25	0.4	1	0.25	0.4	1	0.5	0.666667
238	1.13.11.37	hydroxyquinol 1,2-dioxygenase	1	109	13	0.8	0.923077	0.857143	0.75	0.923077	0.827586	1	0.230769	0.375	0	0	0	0	0	0	0	0	0	0	0	0	1	0.230769	0.375
239	1.13.11.4	gentisate 1,2-dioxygenase	1	295	36	0.945946	0.972222	0.958904	0.888889	0.888889	0.888889	1	0.361111	0.530612	0	0	0	0	0	0	1	0.166667	0.285714	1	0.166667	0.285714	1	0.388889	0.56
240	1.13.11.46	4-hydroxymandelate synthase	1	40	5	0.75	0.6	0.666667	0.75	0.6	0.666667	1	0.4	0.571429	0	0	0	0	0	0	0	0	0	1	0.2	0.333333	1	0.4	0.571429
241	1.13.11.5	homogentisate 1,2-dioxygenase	1	258	32	0.857143	0.9375	0.895522	0.967742	0.9375	0.952381	1	0.40625	0.577778	1	1	1	1	0.65625	0.792453	1	0.5	0.666667	1	0.8125	0.896552	1	1	1
242	1.13.11.51	9-cis-epoxycarotenoid dioxygenase	1	288	36	0.918919	0.944444	0.931507	0.891892	0.916667	0.90411	1	0.194444	0.325581	0	0	0	0	0	0	1	0.527778	0.690909	1	0.277778	0.434783	1	0.527778	0.690909
243	1.13.11.52	indoleamine 2,3-dioxygenase	1	292	36	0.658537	0.75	0.701299	0.862069	0.694444	0.769231	1	0.166667	0.285714	0	0	0	0	0	0	1	0.0833333	0.153846	1	0.0277778	0.0540541	1	0.222222	0.363636
244	1.13.11.57	gallate dioxygenase	1	47	5	1	0.8	0.888889	1	1	1	1	0.8	0.888889	0	0	0	0	0	0	0	0	0	0	0	0	1	0.8	0.888889
245	1.13.11.58	linoleate 9S-lipoxygenase	1	212	26	0.821429	0.884615	0.851852	0.851852	0.884615	0.867925	1	0.153846	0.266667	0	0	0	0	0	0	0.645161	0.769231	0.701754	0.714286	0.384615	0.5	0.869565	0.769231	0.816327
246	1.13.11.59	torulene dioxygenase	1	57	6	1	0.666667	0.8	1	0.666667	0.8	0	0	0	0	0	0	0	0	0	0	0	0	0	0	0	0	0	0
247	1.13.11.6	3-hydroxyanthranilate 3,4-dioxygenase	1	215	26	1	0.923077	0.96	0.961538	0.961538	0.961538	1	0.846154	0.916667	1	1	1	1	1	1	1	0.961538	0.980392	1	1	1	1	1	1
248	1.13.11.63	beta-carotene 15,15'-dioxygenase	1	189	23	0.863636	0.826087	0.844444	0.904762	0.826087	0.863636	1	0.217391	0.357143	0	0	0	0	0	0	1	0.304348	0.466667	1	0.26087	0.413793	1	0.304348	0.466667
249	1.13.11.65	carotenoid isomerooxygenase	1	40	5	1	0.8	0.888889	0.833333	1	0.909091	1	0.6	0.75	0	0	0	0	0	0	0	0	0	0	0	0	1	0.6	0.75
250	1.13.11.68	9-cis-beta-carotene 9',10'-cleaving dioxygenase	1	60	7	0.833333	0.714286	0.769231	1	0.714286	0.833333	1	0.857143	0.923077	0	0	0	0	0	0	1	0.142857	0.25	1	0.142857	0.25	1	0.857143	0.923077
251	1.13.11.71	carotenoid-9',10'-cleaving dioxygenase	1	121	14	0.294118	0.714286	0.416667	1	0.714286	0.833333	1	0.571429	0.727273	0	0	0	0	0	0	1	0.571429	0.727273	1	0.357143	0.526316	1	0.785714	0.88
252	1.13.11.75	all-trans-8'-apo-beta-carotenal 15,15'-oxygenase	1	103	12	1	0.916667	0.956522	1	1	1	1	0.416667	0.588235	0	0	0	0	0	0	0	0	0	0	0	0	1	0.416667	0.588235
253	1.13.11.78	2-amino-1-hydroxyethylphosphonate dioxygenase (glycine-forming)	1	79	9	0.857143	0.666667	0.75	1	0.888889	0.941176	0	0	0	0	0	0	0	0	0	0	0	0	0	0	0	0	0	0
254	1.13.11.79	aerobic 5,6-dimethylbenzimidazole synthase	1	251	31	0.9375	0.967742	0.952381	0.966667	0.935484	0.95082	1	0.387097	0.55814	0	0	0	0	0	0	1	0.258065	0.410256	1	0.258065	0.410256	1	0.451613	0.622222
255	1.13.11.8	protocatechuate 4,5-dioxygenase	1	266	33	1	0.939394	0.96875	0.785714	1	0.88	0.9	0.272727	0.418605	0	0	0	0	0	0	1	0.0909091	0.166667	1	0.121212	0.216216	1	0.30303	0.465116
256	1.13.11.87	endo-cleaving rubber dioxygenase	1	44	5	1	1	1	1	0.6	0.75	0	0	0	0	0	0	0	0	0	0	0	0	0	0	0	0	0	0
257	1.13.11.9	2,5-dihydroxypyridine 5,6-dioxygenase	1	101	12	1	1	1	1	1	1	1	0.333333	0.5	0	0	0	0	0	0	1	0.25	0.4	1	0.166667	0.285714	1	0.416667	0.588235
258	1.13.12.16	nitronate monooxygenase	1	198	24	0.85	0.708333	0.772727	0.695652	0.666667	0.680851	0.285714	0.166667	0.210526	0	0	0	0	0	0	0	0	0	0.5	0.0416667	0.0769231	0.8	0.166667	0.275862
259	1.13.12.2	lysine 2-monooxygenase	1	75	9	1	1	1	1	1	1	0	0	0	0	0	0	0	0	0	0	0	0	0	0	0	0	0	0
260	1.13.12.4	lactate 2-monooxygenase	1	224	28	0.964286	0.964286	0.964286	0.722222	0.928571	0.8125	0.904762	0.678571	0.77551	0	0	0	0	0	0	1	0.285714	0.444444	0.9	0.321429	0.473684	0.952381	0.714286	0.816327
261	1.13.99.1	inositol oxygenase	1	254	31	0.966667	0.935484	0.95082	1	0.774194	0.872727	1	0.548387	0.708333	0	0	0	0	0	0	1	0.709677	0.830189	1	0.548387	0.708333	1	0.806452	0.892857
262	1.14.11.1	gamma-butyrobetaine dioxygenase	1	246	30	0.742857	0.866667	0.8	0.666667	0.8	0.727273	1	0.1	0.181818	0	0	0	0	0	0	1	0.166667	0.285714	1	0.0666667	0.125	1	0.2	0.333333
263	1.14.11.12	gibberellin-44 dioxygenase	1	177	22	0.952381	0.909091	0.930233	0.944444	0.772727	0.85	0	0	0	0	0	0	0	0	0	0	0	0	0	0	0	0	0	0
264	1.14.11.13	gibberellin 2beta-dioxygenase	1	266	33	0.507937	0.969697	0.666667	0.966667	0.878788	0.920635	1	0.242424	0.390244	0	0	0	0	0	0	1	0.575758	0.730769	1	0.333333	0.5	1	0.666667	0.8
265	1.14.11.15	gibberellin 3beta-dioxygenase	1	194	24	0.913043	0.875	0.893617	0.954545	0.875	0.913043	0.35	0.291667	0.318182	0	0	0	0	0	0	0.909091	0.416667	0.571429	1	0.25	0.4	0.8125	0.541667	0.65
266	1.14.11.16	peptide-aspartate beta-dioxygenase	1	183	22	0.9375	0.681818	0.789474	0.9	0.409091	0.5625	0.428571	0.136364	0.206897	0	0	0	0	0	0	1	0.136364	0.24	0.666667	0.0909091	0.16	0.8	0.181818	0.296296
267	1.14.11.17	taurine dioxygenase	1	264	33	0.8	0.848485	0.823529	0.735294	0.757576	0.746269	0	0	0	0	0	0	0	0	0	0	0	0	0	0	0	0	0	0
268	1.14.11.18	phytanoyl-CoA dioxygenase	1	304	38	0.914286	0.842105	0.876712	0.833333	0.921053	0.875	1	0.210526	0.347826	0	0	0	0	0	0	1	0.394737	0.566038	1	0.184211	0.311111	1	0.447368	0.618182
269	1.14.11.2	procollagen-proline 4-dioxygenase	1	312	39	0.617647	0.538462	0.575342	0.882353	0.384615	0.535714	0.666667	0.0512821	0.0952381	0	0	0	0	0	0	1	0.179487	0.304348	1	0.0512821	0.097561	1	0.205128	0.340426
270	1.14.11.27	[histone H3]-dimethyl-L-lysine36 demethylase	1	312	39	0.425	0.435897	0.43038	0.75	0.153846	0.255319	1	0.0512821	0.097561	0	0	0	0	0	0	1	0.333333	0.5	1	0.128205	0.227273	1	0.333333	0.5
271	1.14.11.29	hypoxia-inducible factor-proline dioxygenase	1	228	28	0.96	0.857143	0.90566	0.857143	0.857143	0.857143	1	0.5	0.666667	0	0	0	0	0	0	1	0.428571	0.6	1	0.357143	0.526316	1	0.642857	0.782609
272	1.14.11.30	hypoxia-inducible factor-asparagine dioxygenase	1	64	7	1	0.714286	0.833333	0.857143	0.857143	0.857143	1	0.428571	0.6	0	0	0	0	0	0	0	0	0	0	0	0	1	0.428571	0.6
273	1.14.11.33	DNA oxidative demethylase	1	187	23	0.6875	0.956522	0.8	1	0.73913	0.85	1	0.0869565	0.16	0	0	0	0	0	0	1	0.0869565	0.16	0	0	0	1	0.173913	0.296296
274	1.14.11.4	procollagen-lysine 5-dioxygenase	1	125	15	1	0.866667	0.928571	0.846154	0.733333	0.785714	1	0.533333	0.695652	0	0	0	0	0	0	1	0.6	0.75	1	0.533333	0.695652	1	0.666667	0.8
275	1.14.11.42	tRNAPhe (7-(3-amino-3-carboxypropyl)wyosine37-C2)-hydroxylase	1	71	8	1	0.5	0.666667	0.8	0.5	0.615385	1	0.625	0.769231	0	0	0	0	0	0	1	0.5	0.666667	1	0.375	0.545455	1	0.75	0.857143
276	1.14.11.46	2-aminoethylphosphonate dioxygenase	1	41	5	1	0.8	0.888889	0.571429	0.8	0.666667	0	0	0	0	0	0	0	0	0	0	0	0	0	0	0	0	0	0
277	1.14.11.47	[50S ribosomal protein L16]-arginine 3-hydroxylase	1	302	37	0.878049	0.972973	0.923077	0.871795	0.918919	0.894737	1	0.162162	0.27907	0	0	0	0	0	0	1	0.162162	0.27907	1	0.162162	0.27907	1	0.162162	0.27907
278	1.14.11.53	mRNA N6-methyladenine demethylase	1	175	21	0.727273	0.761905	0.744186	1	0.809524	0.894737	0	0	0	0	0	0	0	0	0	1	0.142857	0.25	1	0.047619	0.0909091	1	0.142857	0.25
279	1.14.11.54	mRNA N1-methyladenine demethylase	1	68	8	0.666667	1	0.8	1	1	1	1	0.375	0.545455	0	0	0	0	0	0	1	0.75	0.857143	1	0.375	0.545455	1	0.75	0.857143
280	1.14.11.55	ectoine hydroxylase	1	232	29	1	0.965517	0.982456	0.933333	0.965517	0.949153	1	0.62069	0.765957	0	0	0	0	0	0	1	0.724138	0.84	1	0.62069	0.765957	1	0.724138	0.84
281	1.14.11.58	ornithine lipid ester-linked acyl 2-hydroxylase	1	44	5	1	1	1	1	1	1	0	0	0	0	0	0	0	0	0	0	0	0	0	0	0	0	0	0
282	1.14.11.60	scopoletin 8-hydroxylase	1	75	9	1	0.666667	0.8	1	1	1	0	0	0	0	0	0	0	0	0	0	0	0	0	0	0	0	0	0
283	1.14.11.7	procollagen-proline 3-dioxygenase	1	189	23	0.833333	0.869565	0.851064	0.904762	0.826087	0.863636	1	0.565217	0.722222	0	0	0	0	0	0	1	0.695652	0.820513	1	0.478261	0.647059	1	0.826087	0.904762
284	1.14.11.8	trimethyllysine dioxygenase	1	168	21	0.933333	0.666667	0.777778	0.933333	0.666667	0.777778	1	0.333333	0.5	0	0	0	0	0	0	1	0.428571	0.6	1	0.142857	0.25	1	0.619048	0.764706
285	1.14.11.9	flavanone 3-dioxygenase	1	72	9	0.9	1	0.947368	0.818182	1	0.9	0.727273	0.888889	0.8	0	0	0	0	0	0	1	0.888889	0.941176	0.888889	0.888889	0.888889	0.888889	0.888889	0.888889
286	1.14.12.1	anthranilate 1,2-dioxygenase (deaminating, decarboxylating)	1	222	27	0.875	0.777778	0.823529	0.628571	0.814815	0.709677	1	0.0740741	0.137931	0	0	0	0	0	0	1	0.037037	0.0714286	0	0	0	1	0.111111	0.2
287	1.14.12.10	benzoate 1,2-dioxygenase	1	174	21	0.791667	0.904762	0.844444	0.782609	0.857143	0.818182	1	0.0952381	0.173913	0	0	0	0	0	0	1	0.047619	0.0909091	1	0.047619	0.0909091	1	0.0952381	0.173913
288	1.14.12.17	nitric oxide dioxygenase	1	254	31	0.928571	0.83871	0.881356	1	0.677419	0.807692	1	0.354839	0.52381	0.553571	1	0.712644	0	0	0	1	0.774194	0.872727	0.806452	0.806452	0.806452	0.837838	1	0.911765
289	1.14.12.19	3-phenylpropanoate dioxygenase	1	55	6	1	0.833333	0.909091	0.714286	0.833333	0.769231	0	0	0	0	0	0	0	0	0	1	0.166667	0.285714	0	0	0	1	0.166667	0.285714
290	1.14.12.25	p-cumate 2,3-dioxygenase	1	72	8	0.857143	0.75	0.8	0.7	0.875	0.777778	1	0.375	0.545455	0	0	0	0	0	0	0	0	0	0	0	0	1	0.375	0.545455
291	1.14.12.7	phthalate 4,5-dioxygenase	1	89	10	1	1	1	1	1	1	0	0	0	0	0	0	0	0	0	0	0	0	0	0	0	0	0	0
292	1.14.13.1	salicylate 1-monooxygenase	1	312	39	0.526316	0.512821	0.519481	0.522727	0.589744	0.554217	0.333333	0.0512821	0.0888889	0	0	0	0	0	0	1	0.0512821	0.097561	1	0.0512821	0.097561	1	0.0769231	0.142857
293	1.14.13.107	limonene 1,2-monooxygenase	1	80	10	0.9	0.9	0.9	0.909091	1	0.952381	1	0.3	0.461538	0	0	0	0	0	0	1	0.3	0.461538	1	0.2	0.333333	1	0.6	0.75
294	1.14.13.113	FAD-dependent urate hydroxylase	1	281	35	0.916667	0.942857	0.929577	0.733333	0.942857	0.825	1	0.0571429	0.108108	0	0	0	0	0	0	1	0.342857	0.510638	1	0.142857	0.25	1	0.342857	0.510638
295	1.14.13.114	6-hydroxynicotinate 3-monooxygenase	1	49	5	1	1	1	0.833333	1	0.909091	0.75	0.6	0.666667	0	0	0	0	0	0	1	0.8	0.888889	1	0.6	0.75	1	0.8	0.888889
296	1.14.13.122	chlorophyllide-a oxygenase	1	56	6	1	0.833333	0.909091	1	0.833333	0.909091	1	0.833333	0.909091	0	0	0	0	0	0	1	0.833333	0.909091	1	0.833333	0.909091	1	0.833333	0.909091
297	1.14.13.127	3-(3-hydroxyphenyl)propanoate hydroxylase	1	246	30	0.875	0.7	0.777778	0.644444	0.966667	0.773333	1	0.133333	0.235294	0.238095	1	0.384615	0	0	0	1	0.133333	0.235294	0.458333	0.366667	0.407407	0.612245	1	0.759494
298	1.14.13.148	trimethylamine monooxygenase	1	90	11	1	1	1	1	1	1	0	0	0	0	0	0	0	0	0	0	0	0	0	0	0	0	0	0
299	1.14.13.149	phenylacetyl-CoA 1,2-epoxidase	1	277	34	0.916667	0.970588	0.942857	0.861111	0.911765	0.885714	1	0.147059	0.25641	0	0	0	0	0	0	1	0.0588235	0.111111	1	0.0588235	0.111111	1	0.147059	0.25641
300	1.14.13.168	indole-3-pyruvate monooxygenase	1	272	34	0.935484	0.852941	0.892308	0.967742	0.882353	0.923077	1	0.205882	0.341463	0	0	0	0	0	0	1	0.676471	0.807018	1	0.294118	0.454545	1	0.705882	0.827586
301	1.14.13.172	salicylate 5-hydroxylase	1	90	11	1	0.636364	0.777778	0.909091	0.909091	0.909091	1	0.181818	0.307692	0	0	0	0	0	0	1	0.181818	0.307692	1	0.0909091	0.166667	1	0.272727	0.428571
302	1.14.13.2	4-hydroxybenzoate 3-monooxygenase	1	280	34	0.868421	0.970588	0.916667	1	0.941176	0.969697	1	0.588235	0.740741	0	0	0	0	0	0	1	0.294118	0.454545	1	0.264706	0.418605	1	0.647059	0.785714
303	1.14.13.20	2,4-dichlorophenol 6-monooxygenase	1	89	11	1	0.909091	0.952381	1	0.909091	0.952381	1	0.454545	0.625	0	0	0	0	0	0	1	0.454545	0.625	1	0.454545	0.625	1	0.545455	0.705882
304	1.14.13.208	benzoyl-CoA 2,3-epoxidase	1	109	13	0.928571	1	0.962963	0.928571	1	0.962963	1	0.230769	0.375	0	0	0	0	0	0	1	0.538462	0.7	1	0.307692	0.470588	1	0.769231	0.869565
305	1.14.13.218	5-methylphenazine-1-carboxylate 1-monooxygenase	1	159	19	0.904762	1	0.95	0.904762	1	0.95	1	0.157895	0.272727	0	0	0	0	0	0	1	0.0526316	0.1	0	0	0	1	0.210526	0.347826
306	1.14.13.22	cyclohexanone monooxygenase	1	109	13	0.928571	1	0.962963	0.8125	1	0.896552	0.714286	0.769231	0.740741	0	0	0	0	0	0	1	0.153846	0.266667	0.666667	0.153846	0.25	0.833333	0.769231	0.8
307	1.14.13.225	F-actin monooxygenase	1	110	13	1	0.692308	0.818182	1	0.538462	0.7	1	0.692308	0.818182	0	0	0	0	0	0	1	0.230769	0.375	1	0.230769	0.375	1	0.692308	0.818182
308	1.14.13.227	propane 2-monooxygenase	1	49	5	0.833333	1	0.909091	1	1	1	1	0.2	0.333333	0	0	0	0	0	0	1	0.8	0.888889	1	0.2	0.333333	1	0.8	0.888889
309	1.14.13.235	indole-3-acetate monooxygenase	1	186	23	1	0.956522	0.977778	0.733333	0.956522	0.830189	0	0	0	0	0	0	0	0	0	0	0	0	0	0	0	0	0	0
310	1.14.13.236	toluene 4-monooxygenase	1	114	14	1	0.785714	0.88	0.916667	0.785714	0.846154	1	0.214286	0.352941	0	0	0	0	0	0	1	0.0714286	0.133333	1	0.0714286	0.133333	1	0.214286	0.352941
311	1.14.13.238	dimethylamine monooxygenase	1	268	33	0.741935	0.69697	0.71875	0.72973	0.818182	0.771429	0	0	0	0	0	0	0	0	0	0	0	0	0	0	0	0	0	0
312	1.14.13.239	carnitine monooxygenase	1	68	8	0.875	0.875	0.875	0.615385	1	0.761905	0	0	0	0	0	0	0	0	0	1	0.625	0.769231	1	0.125	0.222222	1	0.625	0.769231
313	1.14.13.24	3-hydroxybenzoate 6-monooxygenase	1	121	15	0.882353	1	0.9375	0.882353	1	0.9375	0.875	0.466667	0.608696	0	0	0	0	0	0	1	0.333333	0.5	1	0.333333	0.5	1	0.533333	0.695652
314	1.14.13.240	2-polyprenylphenol 6-hydroxylase	1	264	33	0.846154	1	0.916667	0.833333	0.909091	0.869565	0	0	0	0	0	0	0	0	0	0	0	0	0	0	0	0	0	0
315	1.14.13.39	nitric-oxide synthase (NADPH)	1	97	12	0.666667	0.666667	0.666667	1	0.333333	0.5	0.75	0.75	0.75	0	0	0	0	0	0	1	0.25	0.4	0.75	0.25	0.375	1	0.75	0.857143
316	1.14.13.40	anthraniloyl-CoA monooxygenase	1	230	28	1	1	1	0.933333	1	0.965517	0	0	0	0	0	0	0	0	0	0	0	0	0	0	0	0	0	0
317	1.14.13.59	L-lysine N6-monooxygenase (NADPH)	1	266	33	0.911765	0.939394	0.925373	0.64	0.969697	0.771084	1	0.0606061	0.114286	0	0	0	0	0	0	0	0	0	0	0	0	1	0.0606061	0.114286
318	1.14.13.63	3-hydroxyphenylacetate 6-hydroxylase	1	36	4	1	0.75	0.857143	1	0.5	0.666667	1	0.25	0.4	0	0	0	0	0	0	0	0	0	1	0.25	0.4	1	0.25	0.4
319	1.14.13.7	phenol 2-monooxygenase (NADPH)	1	283	35	0.971429	0.971429	0.971429	1	0.857143	0.923077	0.25	0.0857143	0.12766	0	0	0	0	0	0	0	0	0	0	0	0	1	0.0857143	0.157895
320	1.14.13.8	flavin-containing monooxygenase	1	272	34	0.961538	0.735294	0.833333	0.925926	0.735294	0.819672	0.714286	0.294118	0.416667	0	0	0	0	0	0	1	0.323529	0.488889	0.888889	0.235294	0.372093	1	0.441176	0.612245
321	1.14.13.81	magnesium-protoporphyrin IX monomethyl ester (oxidative) cyclase	1	176	22	0.785714	1	0.88	1	0.954545	0.976744	0.952381	0.909091	0.930233	1	1	1	0	0	0	1	1	1	1	1	1	1	1	1
322	1.14.13.82	vanillate monooxygenase	1	59	7	1	0.857143	0.923077	0.777778	1	0.875	0.625	0.714286	0.666667	0	0	0	0	0	0	1	0.142857	0.25	0.666667	0.285714	0.4	1	0.714286	0.833333
323	1.14.13.83	precorrin-3B synthase	1	283	35	0.967742	0.857143	0.909091	0.864865	0.914286	0.888889	0	0	0	0	0	0	0	0	0	0	0	0	0	0	0	0	0	0
324	1.14.13.84	4-hydroxyacetophenone monooxygenase	1	89	11	1	0.909091	0.952381	0.75	0.818182	0.782609	0	0	0	0	0	0	0	0	0	1	0.272727	0.428571	1	0.0909091	0.166667	1	0.272727	0.428571
325	1.14.13.9	kynurenine 3-monooxygenase	1	299	37	0.962963	0.702703	0.8125	0.933333	0.756757	0.835821	0.931034	0.72973	0.818182	0.237179	1	0.38342	0.591837	0.783784	0.674419	1	0.702703	0.825397	0.638298	0.810811	0.714286	0.637931	1	0.778947
326	1.14.14.1	unspecific monooxygenase	1	264	33	0.424242	0.424242	0.424242	0.416667	0.454545	0.434783	0.714286	0.30303	0.425532	0.0535117	0.969697	0.101426	0.28169	0.606061	0.384615	0.6	0.181818	0.27907	0.140244	0.69697	0.233503	0.268908	0.969697	0.421053
327	1.14.14.107	ent-kaurenoic acid monooxygenase	1	208	26	0.925926	0.961538	0.943396	0.821429	0.884615	0.851852	0	0	0	0	0	0	0	0	0	1	0.461538	0.631579	1	0.115385	0.206897	1	0.461538	0.631579
328	1.14.14.12	3-hydroxy-9,10-secoandrosta-1,3,5(10)-triene-9,17-dione monooxygenase	1	157	19	1	0.842105	0.914286	1	0.736842	0.848485	1	0.105263	0.190476	0	0	0	0	0	0	1	0.105263	0.190476	1	0.105263	0.190476	1	0.105263	0.190476
329	1.14.14.126	beta-amyrin 28-monooxygenase	1	313	38	1	0.789474	0.882353	0.96875	0.815789	0.885714	0	0	0	0	0	0	0	0	0	1	0.236842	0.382979	1	0.131579	0.232558	1	0.236842	0.382979
330	1.14.14.130	laurate 7-monooxygenase	1	57	6	0.833333	0.833333	0.833333	0.545455	1	0.705882	0	0	0	0	0	0	0	0	0	1	0.666667	0.8	0	0	0	1	0.666667	0.8
331	1.14.14.137	(+)-abscisic acid 8'-hydroxylase	1	249	30	0.961538	0.833333	0.892857	0.962963	0.866667	0.912281	0	0	0	0	0	0	0	0	0	1	0.866667	0.928571	1	0.366667	0.536585	1	0.866667	0.928571
332	1.14.14.14	aromatase	1	80	10	1	0.8	0.888889	0.888889	0.8	0.842105	1	0.6	0.75	0	0	0	0	0	0	1	0.5	0.666667	1	0.2	0.333333	1	0.7	0.823529
333	1.14.14.147	22alpha-hydroxysteroid 23-monooxygenase	1	112	13	1	0.846154	0.916667	1	0.769231	0.869565	0	0	0	0	0	0	0	0	0	1	0.692308	0.818182	1	0.153846	0.266667	1	0.692308	0.818182
334	1.14.14.154	sterol 14alpha-demethylase	1	239	29	0.833333	0.862069	0.847458	0.916667	0.758621	0.830189	0	0	0	0	0	0	0	0	0	1	0.724138	0.84	1	0.275862	0.432432	1	0.724138	0.84
335	1.14.14.158	carotenoid epsilon hydroxylase	1	56	6	1	1	1	0.75	1	0.857143	0	0	0	0	0	0	0	0	0	0	0	0	0	0	0	0	0	0
336	1.14.14.16	steroid 21-monooxygenase	1	56	7	0.777778	1	0.875	1	0.428571	0.6	1	0.285714	0.444444	0	0	0	0	0	0	1	0.285714	0.444444	1	0.142857	0.25	1	0.428571	0.6
337	1.14.14.164	fraxetin 5-hydroxylase	1	280	35	0.818182	0.771429	0.794118	0.697674	0.857143	0.769231	0	0	0	0	0	0	0	0	0	0	0	0	0	0	0	0	0	0
338	1.14.14.17	squalene monooxygenase	1	265	33	0.966667	0.878788	0.920635	0.96875	0.939394	0.953846	1	0.606061	0.754717	0	0	0	0	0	0	1	0.848485	0.918033	1	0.666667	0.8	1	0.848485	0.918033
339	1.14.14.18	heme oxygenase (biliverdin-producing)	1	168	21	0.826087	0.904762	0.863636	1	0.904762	0.95	0.416667	0.238095	0.30303	0.223404	1	0.365217	0.434783	0.47619	0.454545	0.588235	0.47619	0.526316	0.384615	0.714286	0.5	0.5	1	0.666667
340	1.14.14.23	cholesterol 7alpha-monooxygenase	1	49	6	1	0.5	0.666667	1	0.666667	0.8	1	0.833333	0.909091	0	0	0	0	0	0	1	0.666667	0.8	1	0.5	0.666667	1	0.833333	0.909091
341	1.14.14.24	vitamin D 25-hydroxylase	1	57	7	0.636364	1	0.777778	1	1	1	1	0.714286	0.833333	0	0	0	0	0	0	1	0.428571	0.6	1	0.142857	0.25	1	0.714286	0.833333
342	1.14.14.25	cholesterol 24-hydroxylase	1	123	15	0.7	0.933333	0.8	0.727273	0.533333	0.615385	1	0.333333	0.5	0	0	0	0	0	0	0	0	0	0	0	0	1	0.333333	0.5
343	1.14.14.26	24-hydroxycholesterol 7alpha-hydroxylase	1	59	7	0.571429	0.571429	0.571429	1	0.571429	0.727273	1	0.714286	0.833333	0	0	0	0	0	0	1	0.142857	0.25	1	0.285714	0.444444	1	0.714286	0.833333
344	1.14.14.28	long-chain alkane monooxygenase	1	200	24	1	0.875	0.933333	0.92	0.958333	0.938776	0	0	0	0	0	0	0	0	0	0	0	0	0	0	0	0	0	0
345	1.14.14.29	25/26-hydroxycholesterol 7alpha-hydroxylase	1	69	8	0.7	0.875	0.777778	0.714286	0.625	0.666667	1	0.25	0.4	0	0	0	0	0	0	1	0.625	0.769231	1	0.125	0.222222	1	0.625	0.769231
346	1.14.14.35	dimethylsulfone monooxygenase	1	209	26	0.833333	0.961538	0.892857	0.958333	0.884615	0.92	0	0	0	0	0	0	0	0	0	0	0	0	0	0	0	0	0	0
347	1.14.14.40	phenylalanine N-monooxygenase	1	227	28	1	0.892857	0.943396	0.92	0.821429	0.867925	1	0.142857	0.25	0	0	0	0	0	0	0	0	0	1	0.0357143	0.0689655	1	0.142857	0.25
348	1.14.14.47	nitric-oxide synthase (flavodoxin)	1	153	19	1	1	1	1	0.684211	0.8125	1	0.315789	0.48	0	0	0	0	0	0	1	0.473684	0.642857	1	0.315789	0.48	1	0.473684	0.642857
349	1.14.14.48	jasmonoyl-L-amino acid 12-hydroxylase	1	115	14	1	0.857143	0.923077	1	0.785714	0.88	1	0.928571	0.962963	0	0	0	0	0	0	1	0.142857	0.25	1	0.285714	0.444444	1	0.928571	0.962963
350	1.14.14.49	12-hydroxyjasmonoyl-L-amino acid 12-hydroxylase	1	127	15	1	1	1	1	1	1	1	0.666667	0.8	0	0	0	0	0	0	0	0	0	0	0	0	1	0.666667	0.8
351	1.14.14.5	alkanesulfonate monooxygenase	1	216	26	0.785714	0.846154	0.814815	0.925926	0.961538	0.943396	1	0.192308	0.322581	0.694444	0.961538	0.806452	1	0.346154	0.514286	1	0.269231	0.424242	0.928571	0.5	0.65	0.961538	0.961538	0.961538
352	1.14.14.54	phenylacetate 2-hydroxylase	1	65	7	0.714286	0.714286	0.714286	1	0.571429	0.727273	1	0.142857	0.25	0	0	0	0	0	0	0	0	0	0	0	0	1	0.142857	0.25
353	1.14.14.79	docosahexaenoic acid omega-hydroxylase	1	247	30	0.7	0.7	0.7	0.823529	0.466667	0.595745	0	0	0	0	0	0	0	0	0	0	0	0	0	0	0	0	0	0
354	1.14.14.80	long-chain fatty acid omega-monooxygenase	1	210	26	0.916667	0.846154	0.88	0.588235	0.769231	0.666667	0	0	0	0	0	0	0	0	0	1	0.423077	0.594595	1	0.0769231	0.142857	1	0.423077	0.594595
355	1.14.14.82	flavonoid 3'-monooxygenase	1	93	11	1	0.909091	0.952381	1	0.909091	0.952381	0	0	0	0	0	0	0	0	0	1	0.545455	0.705882	1	0.0909091	0.166667	1	0.545455	0.705882
356	1.14.14.86	ent-kaurene monooxygenase	1	107	13	0.75	0.692308	0.72	1	0.615385	0.761905	0	0	0	0	0	0	0	0	0	0	0	0	0	0	0	0	0	0
357	1.14.14.9	4-hydroxyphenylacetate 3-monooxygenase	1	286	35	0.909091	0.857143	0.882353	0.8	0.685714	0.738462	1	0.285714	0.444444	0	0	0	0	0	0	1	0.314286	0.478261	1	0.285714	0.444444	1	0.314286	0.478261
358	1.14.14.91	trans-cinnamate 4-monooxygenase	1	86	10	0.9	0.9	0.9	0.8	0.8	0.8	0	0	0	0	0	0	0	0	0	1	0.5	0.666667	0	0	0	1	0.5	0.666667
359	1.14.14.92	benzoate 4-monooxygenase	1	90	11	0.818182	0.818182	0.818182	1	0.636364	0.777778	0	0	0	0	0	0	0	0	0	0	0	0	0	0	0	0	0	0
360	1.14.14.96	5-O-(4-coumaroyl)-D-quinate 3'-monooxygenase	1	78	9	1	0.777778	0.875	1	0.666667	0.8	0	0	0	0	0	0	0	0	0	0	0	0	0	0	0	0	0	0
361	1.14.15.11	pentalenic acid synthase	1	46	5	1	0.8	0.888889	0.8	0.8	0.8	1	0.4	0.571429	0	0	0	0	0	0	0	0	0	0	0	0	1	0.4	0.571429
362	1.14.15.14	methyl-branched lipid omega-hydroxylase	1	92	11	0.909091	0.909091	0.909091	0.666667	0.545455	0.6	1	0.0909091	0.166667	0	0	0	0	0	0	1	0.181818	0.307692	1	0.0909091	0.166667	1	0.181818	0.307692
363	1.14.15.15	cholestanetriol 26-monooxygenase	1	134	16	0.785714	0.6875	0.733333	1	0.6875	0.814815	1	0.3125	0.47619	0	0	0	0	0	0	1	0.0625	0.117647	1	0.125	0.222222	1	0.3125	0.47619
364	1.14.15.16	vitamin D3 24-hydroxylase	1	57	6	1	1	1	1	0.666667	0.8	1	0.833333	0.909091	0	0	0	0	0	0	1	0.5	0.666667	1	0.666667	0.8	1	0.833333	0.909091
365	1.14.15.17	pheophorbide a oxygenase	1	94	11	0.909091	0.909091	0.909091	0.9	0.818182	0.857143	1	0.181818	0.307692	0	0	0	0	0	0	1	0.363636	0.533333	1	0.0909091	0.166667	1	0.454545	0.625
366	1.14.15.18	calcidiol 1-monooxygenase	1	46	5	1	1	1	1	1	1	1	1	1	0	0	0	0	0	0	1	0.4	0.571429	1	0.6	0.75	1	1	1
367	1.14.15.20	heme oxygenase (biliverdin-producing, ferredoxin)	1	256	32	0.866667	0.8125	0.83871	0.888889	0.75	0.813559	0	0	0	0	0	0	0	0	0	0	0	0	0	0	0	0	0	0
368	1.14.15.21	zeaxanthin epoxidase	1	111	13	0.909091	0.769231	0.833333	1	0.923077	0.96	1	0.384615	0.555556	0	0	0	0	0	0	1	0.384615	0.555556	1	0.384615	0.555556	1	0.384615	0.555556
369	1.14.15.24	beta-carotene 3-hydroxylase	1	235	29	1	0.896552	0.945455	1	0.931034	0.964286	0	0	0	0	0	0	0	0	0	1	0.517241	0.681818	1	0.103448	0.1875	1	0.517241	0.681818
370	1.14.15.28	cholest-4-en-3-one 26-monooxygenase [(25R)-3-oxocholest-4-en-26-oate forming]	1	28	3	1	0.666667	0.8	1	0.666667	0.8	0	0	0	0	0	0	0	0	0	1	0.666667	0.8	1	0.666667	0.8	1	0.666667	0.8
371	1.14.15.29	cholest-4-en-3-one 26-monooxygenase [(25S)-3-oxocholest-4-en-26-oate forming]	1	134	16	0.941176	1	0.969697	1	0.9375	0.967742	0	0	0	0	0	0	0	0	0	1	0.3125	0.47619	1	0.0625	0.117647	1	0.3125	0.47619
372	1.14.15.3	alkane 1-monooxygenase	1	256	32	0.711111	1	0.831169	0.931034	0.84375	0.885246	1	0.25	0.4	0	0	0	0	0	0	1	0.40625	0.577778	1	0.15625	0.27027	1	0.53125	0.693878
373	1.14.15.30	3-ketosteroid 9alpha-monooxygenase	1	292	36	0.916667	0.916667	0.916667	0.911765	0.861111	0.885714	0	0	0	0	0	0	0	0	0	1	0.611111	0.758621	1	0.138889	0.243902	1	0.611111	0.758621
374	1.14.15.31	2-hydroxy-5-methyl-1-naphthoate 7-hydroxylase	1	156	19	1	0.894737	0.944444	0.944444	0.894737	0.918919	0	0	0	0	0	0	0	0	0	0	0	0	0	0	0	0	0	0
375	1.14.15.4	steroid 11beta-monooxygenase	1	67	8	0.470588	1	0.64	0.888889	1	0.941176	1	0.375	0.545455	0	0	0	0	0	0	1	0.5	0.666667	1	0.375	0.545455	1	0.5	0.666667
376	1.14.15.6	cholesterol monooxygenase (side-chain-cleaving)	1	58	7	0.75	0.857143	0.8	0.714286	0.714286	0.714286	1	0.142857	0.25	0	0	0	0	0	0	1	0.142857	0.25	1	0.142857	0.25	1	0.142857	0.25
377	1.14.15.7	choline monooxygenase	1	192	23	1	0.869565	0.930233	0.777778	0.913043	0.84	1	0.0869565	0.16	0	0	0	0	0	0	1	0.26087	0.413793	1	0.0869565	0.16	1	0.26087	0.413793
378	1.14.16.1	phenylalanine 4-monooxygenase	1	254	31	0.78125	0.806452	0.793651	0.794118	0.870968	0.830769	1	0.354839	0.52381	0	0	0	0	0	0	1	0.580645	0.734694	1	0.290323	0.45	1	0.677419	0.807692
379	1.14.16.2	tyrosine 3-monooxygenase	1	114	14	0.866667	0.928571	0.896552	1	0.642857	0.782609	1	0.285714	0.444444	0	0	0	0	0	0	1	0.571429	0.727273	1	0.285714	0.444444	1	0.642857	0.782609
380	1.14.16.4	tryptophan 5-monooxygenase	1	114	14	1	0.857143	0.923077	1	0.714286	0.833333	1	0.428571	0.6	0	0	0	0	0	0	1	0.5	0.666667	1	0.357143	0.526316	1	0.571429	0.727273
381	1.14.16.5	alkylglycerol monooxygenase	1	127	15	0.875	0.933333	0.903226	1	0.866667	0.928571	1	0.6	0.75	0	0	0	0	0	0	1	0.533333	0.695652	1	0.466667	0.636364	1	0.666667	0.8
382	1.14.17.1	dopamine beta-monooxygenase	1	126	15	0.916667	0.733333	0.814815	1	0.533333	0.695652	1	0.333333	0.5	0	0	0	0	0	0	1	0.333333	0.5	1	0.2	0.333333	1	0.466667	0.636364
383	1.14.17.3	peptidylglycine monooxygenase	1	45	5	1	0.8	0.888889	0.75	0.6	0.666667	1	0.2	0.333333	0	0	0	0	0	0	0	0	0	0	0	0	1	0.2	0.333333
384	1.14.17.4	aminocyclopropanecarboxylate oxidase	1	265	33	1	0.909091	0.952381	0.911765	0.939394	0.925373	1	0.757576	0.862069	0.218543	1	0.358696	0	0	0	1	0.878788	0.935484	0.72093	0.939394	0.815789	0.673469	1	0.804878
385	1.14.18.1	tyrosinase	1	312	39	0.914286	0.820513	0.864865	0.931034	0.692308	0.794118	1	0.102564	0.186047	0.520548	0.974359	0.678571	0	0	0	1	0.153846	0.266667	0.736842	0.358974	0.482759	0.904762	0.974359	0.938272
386	1.14.18.2	CMP-N-acetylneuraminate monooxygenase	1	53	6	1	0.333333	0.5	1	0.666667	0.8	1	0.333333	0.5	0	0	0	0	0	0	1	0.5	0.666667	1	0.333333	0.5	1	0.5	0.666667
387	1.14.18.5	sphingolipid C4-monooxygenase	1	244	30	0.965517	0.933333	0.949153	1	0.933333	0.965517	1	0.233333	0.378378	0	0	0	0	0	0	1	0.133333	0.235294	1	0.1	0.181818	1	0.3	0.461538
388	1.14.18.6	4-hydroxysphinganine ceramide fatty acyl 2-hydroxylase	1	210	26	0.833333	0.961538	0.892857	1	0.884615	0.938776	0	0	0	0	0	0	0	0	0	0	0	0	0	0	0	0	0	0
389	1.14.18.7	dihydroceramide fatty acyl 2-hydroxylase	1	104	12	0.923077	1	0.96	0.923077	1	0.96	1	0.25	0.4	0	0	0	0	0	0	0.5625	0.75	0.642857	0.6	0.25	0.352941	0.818182	0.75	0.782609
390	1.14.18.9	4alpha-methylsterol monooxygenase	1	135	16	1	0.8125	0.896552	0.833333	0.9375	0.882353	1	0.25	0.4	0	0	0	0	0	0	1	0.5625	0.72	1	0.25	0.4	1	0.5625	0.72
391	1.14.19.1	stearoyl-CoA 9-desaturase	1	283	35	0.846154	0.628571	0.721311	0.864865	0.914286	0.888889	0.470588	0.228571	0.307692	0	0	0	0	0	0	0.4	0.0571429	0.1	0.666667	0.0571429	0.105263	0.8	0.228571	0.355556
392	1.14.19.18	sphingolipid 8-(E)-desaturase	1	105	12	1	0.833333	0.909091	1	0.916667	0.956522	1	0.25	0.4	0	0	0	0	0	0	1	0.5	0.666667	1	0.416667	0.588235	1	0.5	0.666667
393	1.14.19.2	stearoyl-[acyl-carrier-protein] 9-desaturase	1	24	3	1	1	1	0.666667	0.666667	0.666667	1	0.666667	0.8	0	0	0	0	0	0	0	0	0	0	0	0	1	0.666667	0.8
394	1.14.19.20	Delta7-sterol 5(6)-desaturase	1	292	36	0.909091	0.833333	0.869565	0.945946	0.972222	0.958904	0.965517	0.777778	0.861538	0	0	0	0	0	0	1	0.861111	0.925373	1	0.777778	0.875	0.970588	0.916667	0.942857
395	1.14.19.21	cholesterol 7-desaturase	1	121	15	0.928571	0.866667	0.896552	0.928571	0.866667	0.896552	0	0	0	0	0	0	0	0	0	0	0	0	0	0	0	0	0	0
396	1.14.19.27	sn-2 palmitoyl-lipid 9-desaturase	1	46	5	0.75	0.6	0.666667	1	0.8	0.888889	0	0	0	0	0	0	0	0	0	0	0	0	0	0	0	0	0	0
397	1.14.19.28	sn-1 stearoyl-lipid 9-desaturase	1	76	9	0.8	0.888889	0.842105	1	0.888889	0.941176	0	0	0	0	0	0	0	0	0	0	0	0	0	0	0	0	0	0
398	1.14.19.29	sphingolipid 8-(E/Z)-desaturase	1	56	6	0.8	0.666667	0.727273	1	0.666667	0.8	1	0.166667	0.285714	0	0	0	0	0	0	1	0.666667	0.8	1	0.333333	0.5	1	0.666667	0.8
399	1.14.19.3	acyl-CoA 6-desaturase	1	242	30	1	0.966667	0.983051	0.967742	1	0.983607	1	0.0333333	0.0645161	0	0	0	0	0	0	0	0	0	0	0	0	1	0.0333333	0.0645161
400	1.14.19.41	sterol 22-desaturase	1	176	22	1	1	1	0.954545	0.954545	0.954545	1	0.727273	0.842105	0	0	0	0	0	0	1	0.545455	0.705882	1	0.5	0.666667	1	0.818182	0.9
401	1.14.19.42	palmitoyl-[glycerolipid] 7-desaturase	1	211	26	0.925926	0.961538	0.943396	0.96	0.923077	0.941176	0.944444	0.653846	0.772727	0	0	0	0	0	0	0	0	0	0	0	0	1	0.653846	0.790698
402	1.14.19.43	palmitoyl-[glycerolipid] 3-(E)-desaturase	1	84	10	0.833333	1	0.909091	0.875	0.7	0.777778	1	0.5	0.666667	0	0	0	0	0	0	0	0	0	0	0	0	1	0.5	0.666667
403	1.14.19.44	acyl-CoA (8-3)-desaturase	1	72	9	0.888889	0.888889	0.888889	1	0.777778	0.875	0	0	0	0	0	0	0	0	0	1	0.111111	0.2	1	0.111111	0.2	1	0.111111	0.2
404	1.14.19.49	tetracycline 7-halogenase	1	57	6	0.75	1	0.857143	0.8	0.666667	0.727273	0	0	0	0	0	0	0	0	0	0	0	0	0	0	0	0	0	0
405	1.14.19.53	all-trans-retinol 3,4-desaturase	1	64	7	1	0.714286	0.833333	1	0.714286	0.833333	0	0	0	0	0	0	0	0	0	1	0.714286	0.833333	1	0.428571	0.6	1	0.714286	0.833333
406	1.14.19.59	tryptophan 6-halogenase	1	26	3	1	1	1	0.6	1	0.75	0	0	0	0	0	0	0	0	0	0	0	0	0	0	0	0	0	0
407	1.14.19.6	acyl-CoA (9+3)-desaturase	1	25	3	1	1	1	1	0.666667	0.8	1	0.333333	0.5	0	0	0	0	0	0	0	0	0	0	0	0	1	0.333333	0.5
408	1.14.19.69	biflaviolin synthase	1	48	5	0.714286	1	0.833333	1	1	1	0	0	0	0	0	0	0	0	0	0	0	0	0	0	0	0	0	0
409	1.14.19.8	pentalenolactone synthase	1	38	4	0.428571	0.75	0.545455	0.666667	0.5	0.571429	0	0	0	0	0	0	0	0	0	0	0	0	0	0	0	0	0	0
410	1.14.19.9	tryptophan 7-halogenase	1	216	27	0.75	0.888889	0.813559	1	0.777778	0.875	1	0.037037	0.0714286	0	0	0	0	0	0	1	0.037037	0.0714286	1	0.037037	0.0714286	1	0.037037	0.0714286
411	1.14.20.4	anthocyanidin synthase	1	49	6	1	1	1	1	1	1	0	0	0	0	0	0	0	0	0	1	1	1	1	0.333333	0.5	1	1	1
412	1.14.20.6	flavonol synthase	1	141	17	0.85	1	0.918919	1	1	1	0	0	0	0	0	0	0	0	0	1	0.588235	0.740741	1	0.294118	0.454545	1	0.588235	0.740741
413	1.14.99.1	prostaglandin-endoperoxide synthase	1	136	16	0.619048	0.8125	0.702703	0.928571	0.8125	0.866667	1	0.6875	0.814815	0	0	0	0	0	0	1	0.5625	0.72	1	0.6875	0.814815	1	0.6875	0.814815
414	1.14.99.15	4-methoxybenzoate monooxygenase (O-demethylating)	1	91	11	1	0.909091	0.952381	0.833333	0.909091	0.869565	0	0	0	0	0	0	0	0	0	0	0	0	0	0	0	0	0	0
415	1.14.99.22	ecdysone 20-monooxygenase	1	32	3	0.666667	0.666667	0.666667	0	0	0	1	0.333333	0.5	0	0	0	0	0	0	1	0.333333	0.5	1	0.333333	0.5	1	0.333333	0.5
416	1.14.99.29	deoxyhypusine monooxygenase	1	286	35	1	0.971429	0.985507	0.941176	0.914286	0.927536	1	0.714286	0.833333	1	1	1	0	0	0	1	0.828571	0.90625	1	0.828571	0.90625	1	1	1
417	1.14.99.38	cholesterol 25-monooxygenase	1	136	17	0.894737	1	0.944444	1	0.941176	0.969697	1	0.352941	0.521739	0	0	0	0	0	0	1	0.352941	0.521739	1	0.117647	0.210526	1	0.588235	0.740741
418	1.14.99.44	diapolycopene oxygenase	1	41	4	1	1	1	1	1	1	0	0	0	0	0	0	0	0	0	0	0	0	0	0	0	0	0	0
419	1.14.99.46	pyrimidine oxygenase	1	102	12	1	0.833333	0.909091	1	0.75	0.857143	1	0.5	0.666667	0.545455	1	0.705882	1	0.75	0.857143	1	0.833333	0.909091	0.923077	1	0.96	0.923077	1	0.96
420	1.14.99.48	heme oxygenase (staphylobilin-producing)	1	128	15	0.666667	0.933333	0.777778	0.857143	0.8	0.827586	1	0.0666667	0.125	0	0	0	0	0	0	1	0.133333	0.235294	1	0.0666667	0.125	1	0.133333	0.235294
421	1.14.99.50	gamma-glutamyl hercynylcysteine S-oxide synthase	1	161	20	0.941176	0.8	0.864865	0.789474	0.75	0.769231	1	0.15	0.26087	0	0	0	0	0	0	1	0.45	0.62069	1	0.15	0.26087	1	0.5	0.666667
422	1.14.99.54	lytic cellulose monooxygenase (C1-hydroxylating)	1	171	21	1	0.952381	0.97561	1	0.904762	0.95	0	0	0	0	0	0	0	0	0	0	0	0	0	0	0	0	0	0
423	1.14.99.56	lytic cellulose monooxygenase (C4-dehydrogenating)	1	80	10	1	0.9	0.947368	1	0.9	0.947368	0	0	0	0	0	0	0	0	0	0	0	0	0	0	0	0	0	0
424	1.14.99.57	heme oxygenase (mycobilin-producing)	1	225	28	0.884615	0.821429	0.851852	0.92	0.821429	0.867925	0	0	0	0	0	0	0	0	0	0	0	0	0	0	0	0	0	0
425	1.14.99.58	heme oxygenase (biliverdin-IX-beta and delta-forming)	1	165	20	0.782609	0.9	0.837209	0.85	0.85	0.85	0	0	0	0	0	0	0	0	0	0	0	0	0	0	0	0	0	0
426	1.14.99.60	3-demethoxyubiquinol 3-hydroxylase	1	264	32	0.96	0.75	0.842105	0.961538	0.78125	0.862069	0	0	0	0	0	0	0	0	0	0	0	0	0	0	0	0	0	0
427	1.15.1.1	superoxide dismutase	1	312	39	0.740741	0.512821	0.606061	0.818182	0.461538	0.590164	1	0.358974	0.528302	0.8	0.923077	0.857143	0.925926	0.641026	0.757576	0.958333	0.589744	0.730159	0.941176	0.820513	0.876712	0.972973	0.923077	0.947368
428	1.15.1.2	superoxide reductase	1	296	36	1	0.972222	0.985915	0.897436	0.972222	0.933333	1	0.222222	0.363636	0	0	0	0	0	0	1	0.305556	0.468085	1	0.111111	0.2	1	0.472222	0.641509
429	1.16.1.1	mercury(II) reductase	1	241	30	0.966667	0.966667	0.966667	0.731707	1	0.84507	1	0.466667	0.636364	0	0	0	0	0	0	1	0.4	0.571429	1	0.4	0.571429	1	0.566667	0.723404
430	1.16.1.7	ferric-chelate reductase (NADH)	1	264	33	0.823529	0.848485	0.835821	0.925926	0.757576	0.833333	1	0.121212	0.216216	0	0	0	0	0	0	1	0.545455	0.705882	1	0.121212	0.216216	1	0.545455	0.705882
431	1.16.1.8	[methionine synthase] reductase	1	120	15	1	0.8	0.888889	1	0.6	0.75	1	0.4	0.571429	0	0	0	0	0	0	1	0.4	0.571429	1	0.266667	0.421053	1	0.533333	0.695652
432	1.16.1.9	ferric-chelate reductase (NADPH)	1	57	6	0.8	0.666667	0.727273	0.6	0.5	0.545455	0	0	0	0	0	0	0	0	0	0	0	0	0	0	0	0	0	0
433	1.16.3.1	ferroxidase	1	289	35	0.548387	0.485714	0.515152	0.689655	0.571429	0.625	0.25	0.0857143	0.12766	0.310345	0.771429	0.442623	0.384615	0.285714	0.327869	0.461538	0.171429	0.25	0.431818	0.542857	0.481013	0.630435	0.828571	0.716049
434	1.16.3.2	bacterial non-heme ferritin	1	251	31	0.42623	0.83871	0.565217	0.72	0.580645	0.642857	0	0	0	0	0	0	0	0	0	0.666667	0.0645161	0.117647	0	0	0	1	0.0645161	0.121212
435	1.16.3.3	manganese oxidase	1	225	28	0.866667	0.928571	0.896552	0.870968	0.964286	0.915254	0	0	0	0	0	0	0	0	0	0	0	0	0	0	0	0	0	0
436	1.16.8.1	flavin reductase/4-hydroxyphenylacetate 3-monooxygenase (Deleted)	1	49	6	1	0.833333	0.909091	0.666667	0.666667	0.666667	0	0	0	0	0	0	0	0	0	0	0	0	0	0	0	0	0	0
437	1.17.1.1	CDP-4-dehydro-6-deoxyglucose reductase	1	221	27	0.8	0.740741	0.769231	0.894737	0.62963	0.73913	0	0	0	0	0	0	0	0	0	0	0	0	0	0	0	0	0	0
438	1.17.1.10	formate dehydrogenase (NADP+)	1	57	7	1	0.857143	0.923077	1	0.857143	0.923077	0	0	0	0	0	0	0	0	0	0	0	0	0	0	0	0	0	0
439	1.17.1.3	leucoanthocyanidin reductase	1	49	6	1	1	1	0.857143	1	0.923077	1	0.666667	0.8	0	0	0	0	0	0	0	0	0	1	0.166667	0.285714	1	0.666667	0.8
440	1.17.1.4	xanthine dehydrogenase	1	182	22	0.424242	0.636364	0.509091	0.45	0.409091	0.428571	1	0.0909091	0.166667	0	0	0	0	0	0	1	0.0454545	0.0869565	1	0.0454545	0.0869565	1	0.136364	0.24
441	1.17.1.5	nicotinate dehydrogenase	1	33	3	1	0.666667	0.8	1	0.333333	0.5	0	0	0	0	0	0	0	0	0	0	0	0	0	0	0	0	0	0
442	1.17.1.8	4-hydroxy-tetrahydrodipicolinate reductase	1	302	37	0.857143	0.810811	0.833333	0.744186	0.864865	0.8	0.964286	0.72973	0.830769	1	1	1	1	0.810811	0.895522	1	0.864865	0.927536	1	0.891892	0.942857	1	1	1
443	1.17.1.9	formate dehydrogenase	1	233	29	0.482759	0.482759	0.482759	0.428571	0.310345	0.36	1	0.0689655	0.129032	0.126761	0.931034	0.22314	0	0	0	0.333333	0.0344828	0.0625	0.0810811	0.103448	0.0909091	0.397059	0.931034	0.556701
444	1.17.2.1	nicotinate dehydrogenase (cytochrome)	1	160	20	0.944444	0.85	0.894737	0.842105	0.8	0.820513	1	0.85	0.918919	0	0	0	0	0	0	1	0.55	0.709677	1	0.55	0.709677	1	0.85	0.918919
445	1.17.4.1	ribonucleoside-diphosphate reductase	1	312	39	0.692308	0.230769	0.346154	0.444444	0.102564	0.166667	1	0.128205	0.227273	0.708333	0.871795	0.781609	0.941176	0.410256	0.571429	0.909091	0.25641	0.4	0.863636	0.487179	0.622951	0.971429	0.871795	0.918919
446	1.17.4.4	vitamin-K-epoxide reductase (warfarin-sensitive)	1	154	19	1	1	1	1	0.789474	0.882353	0	0	0	0	0	0	0	0	0	1	0.421053	0.592593	0	0	0	1	0.421053	0.592593
447	1.17.5.3	formate dehydrogenase-N	1	28	3	1	0.666667	0.8	1	0.666667	0.8	0.666667	0.666667	0.666667	0	0	0	0	0	0	0	0	0	0	0	0	1	0.666667	0.8
448	1.17.7.2	7-hydroxymethyl chlorophyll a reductase	1	48	6	0.75	0.5	0.6	1	0.666667	0.8	0.714286	0.833333	0.769231	0	0	0	0	0	0	1	0.5	0.666667	1	0.333333	0.5	0.857143	1	0.923077
449	1.17.7.4	4-hydroxy-3-methylbut-2-en-1-yl diphosphate reductase	1	260	32	0.909091	0.625	0.740741	0.777778	0.65625	0.711864	1	0.5	0.666667	1	1	1	1	0.59375	0.745098	1	0.6875	0.814815	1	0.8125	0.896552	1	1	1
450	1.17.8.1	hydroxysqualene dehydroxylase	1	80	10	0.818182	0.9	0.857143	0.833333	1	0.909091	1	0.3	0.461538	0	0	0	0	0	0	1	0.7	0.823529	1	0.4	0.571429	1	0.7	0.823529
451	1.17.9.1	4-methylphenol dehydrogenase (hydroxylating)	1	99	12	0.923077	1	0.96	1	0.666667	0.8	0	0	0	0	0	0	0	0	0	1	0.25	0.4	0	0	0	1	0.25	0.4
452	1.17.99.3	3alpha,7alpha,12alpha-trihydroxy-5beta-cholestanoyl-CoA 24-hydroxylase	1	40	4	0.75	0.75	0.75	1	0.75	0.857143	1	0.75	0.857143	0	0	0	0	0	0	1	0.25	0.4	1	0.5	0.666667	1	0.75	0.857143
453	1.17.99.6	epoxyqueuosine reductase	1	219	27	0.823529	0.518519	0.636364	0.923077	0.444444	0.6	1	0.259259	0.411765	1	0.925926	0.961538	0	0	0	1	0.333333	0.5	1	0.518519	0.682927	1	0.925926	0.961538
454	1.17.99.7	formate dehydrogenase (Transferred to EC 1.17.98.4)	1	81	9	1	1	1	0.9	1	0.947368	1	1	1	0	0	0	0	0	0	0	0	0	1	0.111111	0.2	1	1	1
455	1.18.1.1	rubredoxin---NAD+ reductase	1	163	20	0.9375	0.75	0.833333	0.73913	0.85	0.790698	1	0.35	0.518519	0	0	0	0	0	0	1	0.35	0.518519	1	0.4	0.571429	1	0.4	0.571429
456	1.18.1.2	ferredoxin---NADP+ reductase	1	222	27	1	0.925926	0.961538	1	0.814815	0.897959	0.766667	0.851852	0.807018	0.158824	1	0.274112	0.415094	0.814815	0.55	0.884615	0.851852	0.867925	0.419355	0.962963	0.58427	0.613636	1	0.760563
457	1.18.1.3	ferredoxin---NAD+ reductase	1	273	34	0.828571	0.852941	0.84058	0.794118	0.794118	0.794118	0.611111	0.323529	0.423077	0.261905	0.970588	0.4125	0	0	0	0.928571	0.382353	0.541667	0.655172	0.558824	0.603175	0.733333	0.970588	0.835443
458	1.18.1.6	adrenodoxin-NADP+ reductase	1	297	36	1	0.916667	0.956522	0.971429	0.944444	0.957746	1	0.611111	0.758621	0	0	0	0	0	0	1	0.722222	0.83871	1	0.555556	0.714286	1	0.805556	0.892308
459	1.18.1.7	ferredoxin---NAD(P)+ reductase (naphthalene dioxygenase ferredoxin-specific)	1	37	4	0.75	0.75	0.75	0.428571	0.75	0.545455	1	0.25	0.4	0	0	0	0	0	0	0	0	0	0	0	0	1	0.25	0.4
460	1.18.6.1	nitrogenase	1	261	32	1	0.75	0.857143	0.928571	0.8125	0.866667	0.875	0.4375	0.583333	0.941176	1	0.969697	0.875	0.4375	0.583333	0.875	0.4375	0.583333	0.904762	0.59375	0.716981	0.941176	1	0.969697
461	1.18.6.2	vanadium-dependent nitrogenase	1	28	3	1	0.666667	0.8	1	0.333333	0.5	0	0	0	0	0	0	0	0	0	0	0	0	0	0	0	0	0	0
462	1.2.1.10	acetaldehyde dehydrogenase (acetylating)	1	217	27	0.961538	0.925926	0.943396	0.857143	0.888889	0.872727	0.958333	0.851852	0.901961	1	0.925926	0.961538	1	0.888889	0.941176	1	0.888889	0.941176	1	0.925926	0.961538	1	0.925926	0.961538
463	1.2.1.11	aspartate-semialdehyde dehydrogenase	1	183	22	0.875	0.636364	0.736842	0.666667	0.727273	0.695652	1	0.454545	0.625	1	1	1	0	0	0	1	0.5	0.666667	1	0.681818	0.810811	1	1	1
464	1.2.1.12	glyceraldehyde-3-phosphate dehydrogenase (phosphorylating)	1	255	31	0.777778	0.677419	0.724138	0.894737	0.548387	0.68	0.882353	0.483871	0.625	0.939394	1	0.96875	0.64	0.516129	0.571429	0.615385	0.258065	0.363636	0.791667	0.612903	0.690909	1	1	1
465	1.2.1.13	glyceraldehyde-3-phosphate dehydrogenase (NADP+) (phosphorylating)	1	57	6	1	0.833333	0.909091	1	0.5	0.666667	1	0.833333	0.909091	0	0	0	0	0	0	1	0.5	0.666667	1	0.5	0.666667	1	0.833333	0.909091
466	1.2.1.19	aminobutyraldehyde dehydrogenase	1	116	14	0.923077	0.857143	0.888889	0.777778	1	0.875	0.857143	0.428571	0.571429	1	0.928571	0.962963	0	0	0	1	0.428571	0.6	1	0.5	0.666667	1	0.928571	0.962963
467	1.2.1.24	succinate-semialdehyde dehydrogenase (NAD+)	1	173	21	1	0.904762	0.95	0.8	0.952381	0.869565	1	0.333333	0.5	0	0	0	0	0	0	1	0.619048	0.764706	1	0.380952	0.551724	1	0.666667	0.8
468	1.2.1.26	2,5-dioxovalerate dehydrogenase	1	256	32	0.896552	0.8125	0.852459	0.666667	0.8125	0.732394	0	0	0	0	0	0	0	0	0	1	0.1875	0.315789	1	0.0625	0.117647	1	0.1875	0.315789
469	1.2.1.28	benzaldehyde dehydrogenase (NAD+)	1	160	19	0.9	0.947368	0.923077	0.809524	0.894737	0.85	1	0.526316	0.689655	0	0	0	0	0	0	0	0	0	1	0.0526316	0.1	1	0.526316	0.689655
470	1.2.1.3	aldehyde dehydrogenase (NAD+)	1	312	39	0.608696	0.358974	0.451613	0.413793	0.307692	0.352941	0.214286	0.230769	0.222222	0.25	1	0.4	0.0887097	0.282051	0.134969	0.111111	0.128205	0.119048	0.136842	0.333333	0.19403	0.419355	1	0.590909
471	1.2.1.36	retinal dehydrogenase	1	89	11	0.75	0.545455	0.631579	0.666667	0.727273	0.695652	1	0.363636	0.533333	0	0	0	0	0	0	1	0.272727	0.428571	1	0.272727	0.428571	1	0.363636	0.533333
472	1.2.1.38	N-acetyl-gamma-glutamyl-phosphate reductase	1	220	27	0.84	0.777778	0.807692	0.787879	0.962963	0.866667	1	0.851852	0.92	1	1	1	1	0.851852	0.92	1	0.888889	0.941176	1	0.925926	0.961538	1	1	1
473	1.2.1.39	phenylacetaldehyde dehydrogenase	1	249	30	0.962963	0.866667	0.912281	0.84375	0.9	0.870968	0	0	0	0	0	0	0	0	0	1	0.0333333	0.0645161	0	0	0	1	0.0333333	0.0645161
474	1.2.1.4	aldehyde dehydrogenase (NADP+)	1	79	9	1	0.888889	0.941176	0.8	0.888889	0.842105	0	0	0	0	0	0	0	0	0	0	0	0	0	0	0	0	0	0
475	1.2.1.41	glutamate-5-semialdehyde dehydrogenase	1	309	38	0.939394	0.815789	0.873239	0.941176	0.842105	0.888889	1	0.894737	0.944444	0.826087	1	0.904762	1	0.947368	0.972973	1	0.868421	0.929577	0.972973	0.947368	0.96	1	1	1
476	1.2.1.44	cinnamoyl-CoA reductase	1	127	15	0.875	0.933333	0.903226	1	0.933333	0.965517	1	0.733333	0.846154	0	0	0	0	0	0	1	0.733333	0.846154	1	0.8	0.888889	1	0.866667	0.928571
477	1.2.1.46	formaldehyde dehydrogenase	1	198	24	1	1	1	0.8	1	0.888889	1	0.0416667	0.08	0	0	0	0	0	0	0	0	0	0	0	0	1	0.0416667	0.08
478	1.2.1.5	aldehyde dehydrogenase [NAD(P)+]	1	240	30	0.71875	0.766667	0.741935	0.857143	0.4	0.545455	0.9	0.3	0.45	0	0	0	0	0	0	0.6	0.2	0.3	1	0.166667	0.285714	1	0.333333	0.5
479	1.2.1.54	gamma-guanidinobutyraldehyde dehydrogenase	1	46	5	1	0.6	0.75	0.8	0.8	0.8	0	0	0	0	0	0	0	0	0	0	0	0	0	0	0	0	0	0
480	1.2.1.58	phenylglyoxylate dehydrogenase (acylating)	1	30	3	1	1	1	1	0.666667	0.8	1	0.333333	0.5	0	0	0	0	0	0	1	0.666667	0.8	1	0.666667	0.8	1	0.666667	0.8
481	1.2.1.59	glyceraldehyde-3-phosphate dehydrogenase (NAD(P)+) (phosphorylating)	1	221	27	1	0.925926	0.961538	0.896552	0.962963	0.928571	1	0.555556	0.714286	0.870968	1	0.931034	1	0.814815	0.897959	1	0.814815	0.897959	1	0.851852	0.92	1	1	1
482	1.2.1.60	5-carboxymethyl-2-hydroxymuconic-semialdehyde dehydrogenase	1	172	21	1	0.809524	0.894737	0.857143	0.857143	0.857143	0	0	0	0	0	0	0	0	0	0	0	0	0	0	0	0	0	0
483	1.2.1.67	vanillin dehydrogenase	1	80	10	1	0.8	0.888889	0.833333	0.5	0.625	1	0.2	0.333333	0	0	0	0	0	0	1	0.2	0.333333	1	0.2	0.333333	1	0.3	0.461538
484	1.2.1.68	coniferyl-aldehyde dehydrogenase	1	280	35	0.96875	0.885714	0.925373	0.744186	0.914286	0.820513	1	0.2	0.333333	0	0	0	0	0	0	0.923077	0.342857	0.5	1	0.2	0.333333	1	0.4	0.571429
485	1.2.1.70	glutamyl-tRNA reductase	1	275	34	0.818182	0.794118	0.80597	0.967742	0.882353	0.923077	1	0.764706	0.866667	0.891892	0.970588	0.929577	1	0.911765	0.953846	1	0.764706	0.866667	0.970588	0.970588	0.970588	1	0.970588	0.985075
486	1.2.1.71	succinylglutamate-semialdehyde dehydrogenase	1	279	34	1	0.941176	0.969697	1	0.970588	0.985075	1	0.970588	0.985075	1	1	1	0.944444	1	0.971429	1	0.970588	0.985075	1	1	1	1	1	1
487	1.2.1.72	erythrose-4-phosphate dehydrogenase	1	118	14	0.875	1	0.933333	0.823529	1	0.903226	1	0.928571	0.962963	1	1	1	0.875	1	0.933333	1	0.928571	0.962963	1	1	1	1	1	1
488	1.2.1.76	succinate-semialdehyde dehydrogenase (acylating)	1	29	3	1	0.666667	0.8	1	0.333333	0.5	0	0	0	0	0	0	0	0	0	0	0	0	0	0	0	0	0	0
489	1.2.1.77	3,4-dehydroadipyl-CoA semialdehyde dehydrogenase (NADP+)	1	40	4	1	1	1	1	1	1	1	0.5	0.666667	0	0	0	0	0	0	1	0.25	0.4	1	0.25	0.4	1	0.5	0.666667
490	1.2.1.8	betaine-aldehyde dehydrogenase	1	222	27	0.714286	0.740741	0.727273	0.7	0.777778	0.736842	0.75	0.444444	0.55814	0.241071	1	0.388489	0.882353	0.555556	0.681818	0.6	0.444444	0.510638	0.588235	0.740741	0.655738	0.586957	1	0.739726
491	1.2.1.80	long-chain acyl-[acyl-carrier-protein] reductase	1	40	5	1	1	1	0.714286	1	0.833333	1	1	1	0	0	0	0	0	0	1	0.8	0.888889	1	0.8	0.888889	1	1	1
492	1.2.1.81	sulfoacetaldehyde dehydrogenase (acylating)	1	62	7	0.833333	0.714286	0.769231	1	1	1	1	0.142857	0.25	0	0	0	0	0	0	0	0	0	0	0	0	1	0.142857	0.25
493	1.2.1.82	beta-apo-4'-carotenal oxygenase	1	38	4	1	1	1	1	1	1	1	0.75	0.857143	0	0	0	0	0	0	1	0.25	0.4	1	0.25	0.4	1	0.75	0.857143
494	1.2.1.84	alcohol-forming fatty acyl-CoA reductase	1	312	39	0.884615	0.589744	0.707692	0.888889	0.615385	0.727273	1	0.282051	0.44	0	0	0	0	0	0	1	0.102564	0.186047	1	0.0512821	0.097561	1	0.333333	0.5
495	1.2.1.87	propanal dehydrogenase (CoA-propanoylating)	1	73	9	1	0.888889	0.941176	1	0.888889	0.941176	0	0	0	0	0	0	0	0	0	0	0	0	0	0	0	0	0	0
496	1.2.1.88	L-glutamate gamma-semialdehyde dehydrogenase	1	311	38	0.888889	0.842105	0.864865	1	0.789474	0.882353	1	0.421053	0.592593	0.238994	1	0.385787	1	0.605263	0.754098	1	0.684211	0.8125	0.674419	0.763158	0.716049	0.603175	1	0.752475
497	1.2.1.9	glyceraldehyde-3-phosphate dehydrogenase (NADP+)	1	225	28	0.75	0.964286	0.84375	0.857143	0.857143	0.857143	0.615385	0.285714	0.390244	0	0	0	0	0	0	1	0.392857	0.564103	0.888889	0.285714	0.432432	1	0.428571	0.6
498	1.2.1.90	glyceraldehyde-3-phosphate dehydrogenase [NAD(P)+]	1	43	5	1	1	1	0.384615	1	0.555556	0	0	0	0	0	0	0	0	0	1	0.8	0.888889	1	0.2	0.333333	1	0.8	0.888889
499	1.2.1.99	4-(gamma-glutamylamino)butanal dehydrogenase	1	289	36	0.923077	1	0.96	0.833333	0.972222	0.897436	0	0	0	0	0	0	0	0	0	0	0	0	0	0	0	0	0	0
500	1.2.3.1	aldehyde oxidase	1	25	3	1	0.666667	0.8	1	0.333333	0.5	1	1	1	0	0	0	0	0	0	1	0.333333	0.5	1	0.666667	0.8	1	1	1
501	1.2.3.3	pyruvate oxidase	1	168	20	0.8	0.8	0.8	0.916667	0.55	0.6875	1	0.2	0.333333	0	0	0	0	0	0	1	0.35	0.518519	1	0.25	0.4	1	0.35	0.518519
502	1.2.4.1	pyruvate dehydrogenase (acetyl-transferring)	1	312	39	0.454545	0.641026	0.531915	0.511628	0.564103	0.536585	1	0.25641	0.408163	1	1	1	0.833333	0.128205	0.222222	0.916667	0.282051	0.431373	1	0.512821	0.677966	1	1	1
503	1.2.4.2	oxoglutarate dehydrogenase (succinyl-transferring)	1	205	25	0.592593	0.64	0.615385	0.7	0.56	0.622222	1	0.48	0.648649	1	0.92	0.958333	1	0.56	0.717949	1	0.64	0.780488	1	0.8	0.888889	1	0.92	0.958333
504	1.2.4.4	3-methyl-2-oxobutanoate dehydrogenase (2-methylpropanoyl-transferring)	1	235	29	0.782609	0.62069	0.692308	1	0.344828	0.512821	1	0.275862	0.432432	1	1	1	0	0	0	0.727273	0.275862	0.4	0.933333	0.482759	0.636364	1	1	1
505	1.2.5.1	pyruvate dehydrogenase (quinone)	1	217	27	1	0.814815	0.897959	0.954545	0.777778	0.857143	0	0	0	0	0	0	0	0	0	0	0	0	0	0	0	0	0	0
506	1.2.5.3	aerobic carbon monoxide dehydrogenase	1	258	32	0.555556	0.3125	0.4	0.647059	0.6875	0.666667	1	0.03125	0.0606061	0	0	0	0	0	0	1	0.03125	0.0606061	1	0.03125	0.0606061	1	0.03125	0.0606061
507	1.2.7.1	pyruvate synthase	1	295	36	0.741935	0.638889	0.686567	0.659091	0.805556	0.725	0.8	0.111111	0.195122	0	0	0	0	0	0	1	0.0555556	0.105263	1	0.0277778	0.0540541	1	0.166667	0.285714
508	1.2.7.12	formylmethanofuran dehydrogenase	1	302	37	0.735294	0.675676	0.704225	0.666667	0.702703	0.684211	1	0.027027	0.0526316	0	0	0	0	0	0	1	0.0810811	0.15	1	0.027027	0.0526316	1	0.0810811	0.15
509	1.2.7.3	2-oxoglutarate synthase	1	265	33	0.892857	0.757576	0.819672	1	0.69697	0.821429	1	0.0606061	0.114286	0	0	0	0	0	0	1	0.151515	0.263158	1	0.0606061	0.114286	1	0.151515	0.263158
510	1.2.7.4	anaerobic carbon monoxide dehydrogenase	1	274	34	0.971429	1	0.985507	1	0.941176	0.969697	1	0.823529	0.903226	0	0	0	0	0	0	1	0.823529	0.903226	1	0.794118	0.885246	1	0.852941	0.920635
511	1.2.7.5	aldehyde ferredoxin oxidoreductase	1	274	34	0.969697	0.941176	0.955224	0.933333	0.823529	0.875	1	0.0588235	0.111111	0	0	0	0	0	0	1	0.235294	0.380952	1	0.0882353	0.162162	1	0.264706	0.418605
512	1.2.7.6	glyceraldehyde-3-phosphate dehydrogenase (ferredoxin)	1	49	5	1	1	1	1	0.6	0.75	1	0.4	0.571429	0	0	0	0	0	0	1	0.4	0.571429	1	0.4	0.571429	1	0.4	0.571429
513	1.2.7.7	3-methyl-2-oxobutanoate dehydrogenase (ferredoxin)	1	89	10	1	0.4	0.571429	1	0.6	0.75	0.857143	0.6	0.705882	0	0	0	0	0	0	1	0.3	0.461538	1	0.3	0.461538	0.857143	0.6	0.705882
514	1.2.7.8	indolepyruvate ferredoxin oxidoreductase	1	260	32	0.857143	0.5625	0.679245	0.724138	0.65625	0.688525	1	0.0625	0.117647	0	0	0	0	0	0	0.875	0.21875	0.35	0.666667	0.0625	0.114286	0.875	0.21875	0.35
515	1.2.99.7	aldehyde dehydrogenase (FAD-independent)	1	58	7	1	0.857143	0.923077	1	1	1	1	0.714286	0.833333	0	0	0	0	0	0	0	0	0	0	0	0	1	0.714286	0.833333
516	1.2.99.8	glyceraldehyde dehydrogenase (FAD-containing)	1	24	3	1	1	1	1	0.333333	0.5	0.4	0.666667	0.5	0	0	0	0	0	0	1	0.666667	0.8	1	0.666667	0.8	0.666667	0.666667	0.666667
517	1.20.1.1	phosphonate dehydrogenase	1	32	4	1	1	1	0.666667	1	0.8	1	0.75	0.857143	0	0	0	0	0	0	0	0	0	1	0.25	0.4	1	0.75	0.857143
518	1.20.4.1	arsenate reductase (glutathione/glutaredoxin)	1	232	29	0.884615	0.793103	0.836364	0.848485	0.965517	0.903226	1	0.0689655	0.129032	0	0	0	0	0	0	1	0.0689655	0.129032	0	0	0	1	0.137931	0.242424
519	1.20.4.4	arsenate reductase (thioredoxin)	1	307	38	0.885714	0.815789	0.849315	0.941176	0.842105	0.888889	0	0	0	1	0.289474	0.44898	0	0	0	1	0.0263158	0.0512821	1	0.0789474	0.146341	1	0.289474	0.44898
520	1.21.1.1	iodotyrosine deiodinase	1	103	12	1	0.916667	0.956522	1	0.75	0.857143	1	0.166667	0.285714	0	0	0	0	0	0	1	0.75	0.857143	1	0.166667	0.285714	1	0.75	0.857143
521	1.21.4.1	D-proline reductase	1	46	5	1	0.4	0.571429	1	0.6	0.75	1	0.6	0.75	0	0	0	0	0	0	0	0	0	0	0	0	1	0.6	0.75
522	1.21.4.2	glycine reductase	1	88	11	1	0.818182	0.9	1	0.818182	0.9	1	0.272727	0.428571	0	0	0	0	0	0	0	0	0	0	0	0	1	0.272727	0.428571
523	1.21.4.4	betaine reductase	1	24	3	1	1	1	1	1	1	1	0.666667	0.8	0	0	0	0	0	0	1	0.666667	0.8	1	0.666667	0.8	1	0.666667	0.8
524	1.21.98.1	cyclic dehypoxanthinyl futalosine synthase	1	206	25	0.958333	0.92	0.938776	1	0.72	0.837209	1	0.24	0.387097	0	0	0	0	0	0	1	0.08	0.148148	1	0.08	0.148148	1	0.24	0.387097
525	1.21.98.3	anaerobic magnesium-protoporphyrin IX monomethyl ester cyclase	1	97	11	0.916667	1	0.956522	0.833333	0.909091	0.869565	1	0.636364	0.777778	0	0	0	0	0	0	1	0.545455	0.705882	1	0.545455	0.705882	1	0.636364	0.777778
526	1.21.98.4	PqqA peptide cyclase	1	271	33	1	0.969697	0.984615	0.967742	0.909091	0.9375	0	0	0	0	0	0	0	0	0	1	0.969697	0.984615	1	0.212121	0.35	1	0.969697	0.984615
527	1.21.99.4	thyroxine 5'-deiodinase	1	25	3	0.5	0.333333	0.4	0.5	0.333333	0.4	0	0	0	0	0	0	0	0	0	0	0	0	0	0	0	0	0	0
528	1.23.5.1	violaxanthin de-epoxidase	1	73	8	1	0.75	0.857143	1	0.75	0.857143	1	0.75	0.857143	0	0	0	0	0	0	1	0.75	0.857143	1	0.625	0.769231	1	0.875	0.933333
529	1.3.1.1	dihydropyrimidine dehydrogenase (NAD+)	1	252	31	0.892857	0.806452	0.847458	0.756757	0.903226	0.823529	1	0.0322581	0.0625	0	0	0	0	0	0	1	0.419355	0.590909	1	0.0322581	0.0625	1	0.419355	0.590909
530	1.3.1.104	enoyl-[acyl-carrier-protein] reductase (NADPH)	1	68	8	0.75	0.75	0.75	0.857143	0.75	0.8	0.25	0.25	0.25	0	0	0	0	0	0	0	0	0	0	0	0	0.25	0.25	0.25
531	1.3.1.105	2-methylene-furan-3-one reductase	1	159	19	0.894737	0.894737	0.894737	1	0.894737	0.944444	1	0.894737	0.944444	0	0	0	0	0	0	1	0.315789	0.48	1	0.421053	0.592593	1	0.894737	0.944444
532	1.3.1.108	caffeoyl-CoA reductase	1	51	6	1	0.833333	0.909091	1	0.5	0.666667	1	0.833333	0.909091	0	0	0	0	0	0	0	0	0	0	0	0	1	0.833333	0.909091
533	1.3.1.12	prephenate dehydrogenase	1	220	27	0.9	0.666667	0.765957	0.536585	0.814815	0.647059	1	0.037037	0.0714286	0	0	0	0	0	0	1	0.0740741	0.137931	1	0.037037	0.0714286	1	0.0740741	0.137931
534	1.3.1.13	prephenate dehydrogenase (NADP+)	1	91	11	1	0.909091	0.952381	1	1	1	1	0.454545	0.625	0	0	0	0	0	0	1	0.363636	0.533333	1	0.0909091	0.166667	1	0.727273	0.842105
535	1.3.1.14	dihydroorotate dehydrogenase (NAD+)	1	224	28	0.8125	0.928571	0.866667	0.896552	0.928571	0.912281	1	0.571429	0.727273	0.409091	0.964286	0.574468	0.9	0.964286	0.931034	0.956522	0.785714	0.862745	0.771429	0.964286	0.857143	0.771429	0.964286	0.857143
536	1.3.1.2	dihydropyrimidine dehydrogenase (NADP+)	1	97	11	0.818182	0.818182	0.818182	1	0.636364	0.777778	1	0.545455	0.705882	0	0	0	0	0	0	1	0.636364	0.777778	1	0.545455	0.705882	1	0.636364	0.777778
537	1.3.1.21	7-dehydrocholesterol reductase	1	157	19	0.772727	0.894737	0.829268	0.823529	0.736842	0.777778	1	0.421053	0.592593	0	0	0	0	0	0	1	0.736842	0.848485	1	0.526316	0.689655	1	0.736842	0.848485
538	1.3.1.22	3-oxo-5alpha-steroid 4-dehydrogenase (NADP+)	1	299	37	1	0.810811	0.895522	0.666667	0.810811	0.731707	1	0.027027	0.0526316	0	0	0	0	0	0	0.941176	0.432432	0.592593	1	0.162162	0.27907	1	0.432432	0.603774
539	1.3.1.24	biliverdin reductase	1	107	13	0.923077	0.923077	0.923077	1	0.923077	0.96	1	0.0769231	0.142857	0	0	0	0	0	0	1	0.0769231	0.142857	1	0.0769231	0.142857	1	0.0769231	0.142857
540	1.3.1.25	1,6-dihydroxycyclohexa-2,4-diene-1-carboxylate dehydrogenase	1	147	18	0.9	1	0.947368	0.947368	1	0.972973	1	0.333333	0.5	0	0	0	0	0	0	1	0.277778	0.434783	1	0.277778	0.434783	1	0.333333	0.5
541	1.3.1.28	2,3-dihydro-2,3-dihydroxybenzoate dehydrogenase	1	230	28	0.961538	0.892857	0.925926	0.961538	0.892857	0.925926	1	0.357143	0.526316	0	0	0	0	0	0	1	0.107143	0.193548	1	0.107143	0.193548	1	0.392857	0.564103
542	1.3.1.3	Delta4-3-oxosteroid 5beta-reductase	1	276	34	0.969697	0.941176	0.955224	0.962963	0.764706	0.852459	1	0.411765	0.583333	0	0	0	0	0	0	1	0.205882	0.341463	1	0.264706	0.418605	1	0.441176	0.612245
543	1.3.1.31	2-enoate reductase	1	56	7	1	0.571429	0.727273	1	0.857143	0.923077	1	0.285714	0.444444	0	0	0	0	0	0	0	0	0	1	0.142857	0.25	1	0.285714	0.444444
544	1.3.1.33	protochlorophyllide reductase	1	208	25	0.888889	0.96	0.923077	0.9	0.72	0.8	1	0.4	0.571429	0	0	0	0	0	0	1	0.4	0.571429	1	0.4	0.571429	1	0.44	0.611111
545	1.3.1.34	2,4-dienoyl-CoA reductase [(2E)-enoyl-CoA-producing]	1	218	27	0.9	0.666667	0.765957	0.818182	0.666667	0.734694	0.666667	0.148148	0.242424	0	0	0	0	0	0	1	0.148148	0.258065	1	0.0740741	0.137931	1	0.259259	0.411765
546	1.3.1.38	trans-2-enoyl-CoA reductase (NADPH)	1	246	30	0.594595	0.733333	0.656716	0.909091	0.666667	0.769231	0	0	0	0	0	0	0	0	0	0	0	0	0	0	0	0	0	0
547	1.3.1.42	12-oxophytodienoate reductase	1	225	27	0.923077	0.888889	0.90566	0.814815	0.814815	0.814815	0.826087	0.703704	0.76	0	0	0	0	0	0	1	0.222222	0.363636	0.75	0.222222	0.342857	1	0.703704	0.826087
548	1.3.1.45	2'-hydroxyisoflavone reductase	1	60	7	0.875	1	0.933333	0.857143	0.857143	0.857143	0	0	0	0	0	0	0	0	0	0	0	0	0	0	0	0	0	0
549	1.3.1.48	13,14-dehydro-15-oxoprostaglandin 13-reductase	1	65	8	1	1	1	1	0.75	0.857143	1	0.5	0.666667	0	0	0	0	0	0	1	0.5	0.666667	1	0.375	0.545455	1	0.75	0.857143
550	1.3.1.64	phthalate 4,5-cis-dihydrodiol dehydrogenase	1	40	4	1	1	1	1	1	1	0	0	0	0	0	0	0	0	0	0	0	0	0	0	0	0	0	0
551	1.3.1.70	Delta14-sterol reductase	1	206	25	1	0.84	0.913043	0.947368	0.72	0.818182	1	0.4	0.571429	0	0	0	0	0	0	0.933333	0.56	0.7	1	0.36	0.529412	1	0.64	0.780488
552	1.3.1.71	Delta24(241)-sterol reductase	1	111	13	1	0.769231	0.869565	1	0.846154	0.916667	1	0.153846	0.266667	0	0	0	0	0	0	1	0.307692	0.470588	1	0.153846	0.266667	1	0.461538	0.631579
553	1.3.1.72	Delta24-sterol reductase	1	144	18	0.8	0.666667	0.727273	0.9	0.5	0.642857	1	0.611111	0.758621	0	0	0	0	0	0	1	0.555556	0.714286	1	0.5	0.666667	1	0.722222	0.83871
554	1.3.1.74	2-alkenal reductase [NAD(P)+]	1	41	4	1	0.75	0.857143	0.5	0.5	0.5	1	0.25	0.4	0	0	0	0	0	0	0	0	0	0	0	0	1	0.25	0.4
555	1.3.1.75	3,8-divinyl protochlorophyllide a 8-vinyl-reductase (NADPH)	1	105	12	1	0.75	0.857143	0.888889	0.666667	0.761905	1	0.666667	0.8	0	0	0	0	0	0	1	0.5	0.666667	1	0.416667	0.588235	1	0.75	0.857143
556	1.3.1.77	anthocyanidin reductase [(2R,3R)-flavan-3-ol-forming]	1	73	9	0.888889	0.888889	0.888889	0.875	0.777778	0.823529	1	0.444444	0.615385	0	0	0	0	0	0	0	0	0	1	0.111111	0.2	1	0.444444	0.615385
557	1.3.1.78	arogenate dehydrogenase (NADP+)	1	230	28	0.933333	1	0.965517	0.962963	0.928571	0.945455	1	0.285714	0.444444	0	0	0	0	0	0	1	0.428571	0.6	1	0.25	0.4	1	0.464286	0.634146
558	1.3.1.85	crotonyl-CoA carboxylase/reductase	1	84	10	0.909091	1	0.952381	1	0.9	0.947368	0	0	0	0	0	0	0	0	0	0	0	0	0	0	0	0	0	0
559	1.3.1.86	crotonyl-CoA reductase	1	82	10	1	0.8	0.888889	1	0.9	0.947368	0.5	0.8	0.615385	0	0	0	0	0	0	0.5	0.8	0.615385	0.5	0.8	0.615385	0.571429	0.8	0.666667
560	1.3.1.87	3-(cis-5,6-dihydroxycyclohexa-1,3-dien-1-yl)propanoate dehydrogenase	1	33	3	1	0.666667	0.8	0.75	1	0.857143	0	0	0	0	0	0	0	0	0	0	0	0	0	0	0	0	0	0
561	1.3.1.88	tRNA-dihydrouridine16/17 synthase [NAD(P)+]	1	274	34	0.933333	0.823529	0.875	0.9375	0.882353	0.909091	1	0.117647	0.210526	0	0	0	0	0	0	1	0.0294118	0.0571429	1	0.0294118	0.0571429	1	0.117647	0.210526
562	1.3.1.89	tRNA-dihydrouridine47 synthase [NAD(P)+]	1	288	36	0.829268	0.944444	0.883117	0.961538	0.694444	0.806452	1	0.527778	0.690909	1	1	1	0	0	0	1	0.555556	0.714286	1	0.666667	0.8	1	1	1
563	1.3.1.9	enoyl-[acyl-carrier-protein] reductase (NADH)	1	264	32	0.911765	0.96875	0.939394	0.90625	0.90625	0.90625	0	0	0	0	0	0	0	0	0	0	0	0	0	0	0	0	0	0
564	1.3.1.90	tRNA-dihydrouridine20a/20b synthase [NAD(P)+]	1	160	19	0.894737	0.894737	0.894737	1	0.894737	0.944444	1	0.157895	0.272727	0	0	0	0	0	0	1	0.105263	0.190476	1	0.105263	0.190476	1	0.157895	0.272727
565	1.3.1.91	tRNA-dihydrouridine20 synthase [NAD(P)+]	1	264	32	0.90625	0.90625	0.90625	1	0.875	0.933333	0	0	0	0	0	0	0	0	0	1	0.0625	0.117647	0	0	0	1	0.0625	0.117647
566	1.3.1.93	very-long-chain enoyl-CoA reductase	1	267	33	0.857143	0.909091	0.882353	0.925926	0.757576	0.833333	1	0.030303	0.0588235	0	0	0	0	0	0	1	0.575758	0.730769	1	0.151515	0.263158	1	0.575758	0.730769
567	1.3.1.98	UDP-N-acetylmuramate dehydrogenase	1	223	27	0.833333	0.740741	0.784314	0.703704	0.703704	0.703704	0.954545	0.777778	0.857143	0.818182	1	0.9	1	0.925926	0.961538	1	0.814815	0.897959	0.866667	0.962963	0.912281	0.870968	1	0.931034
568	1.3.2.3	L-galactonolactone dehydrogenase	1	73	8	1	0.75	0.857143	1	0.75	0.857143	1	0.375	0.545455	0	0	0	0	0	0	1	0.5	0.666667	1	0.375	0.545455	1	0.5	0.666667
569	1.3.3.11	pyrroloquinoline-quinone synthase	1	219	27	0.961538	0.925926	0.943396	0.826087	0.703704	0.76	1	0.518519	0.682927	1	0.703704	0.826087	0	0	0	1	0.518519	0.682927	1	0.555556	0.714286	1	0.703704	0.826087
570	1.3.3.3	coproporphyrinogen oxidase	1	246	30	0.666667	0.666667	0.666667	0.851852	0.766667	0.807018	1	0.633333	0.77551	1	1	1	1	0.866667	0.928571	1	0.666667	0.8	1	0.833333	0.909091	1	1	1
571	1.3.3.6	acyl-CoA oxidase	1	258	32	0.512195	0.65625	0.575342	0.894737	0.53125	0.666667	1	0.03125	0.0606061	0.166667	1	0.285714	0	0	0	0.833333	0.3125	0.454545	0.40625	0.40625	0.40625	0.695652	1	0.820513
572	1.3.4.1	fumarate reductase (CoM/CoB)	1	72	8	0.8	1	0.888889	0.7	0.875	0.777778	1	0.5	0.666667	0	0	0	0	0	0	1	0.5	0.666667	1	0.25	0.4	1	0.625	0.769231
573	1.3.5.1	succinate dehydrogenase	1	230	28	0.956522	0.785714	0.862745	1	0.75	0.857143	0.809524	0.607143	0.693878	0.5	1	0.666667	0.703704	0.678571	0.690909	0.863636	0.678571	0.76	0.628571	0.785714	0.698413	0.736842	1	0.848485
574	1.3.5.2	dihydroorotate dehydrogenase (quinone)	1	254	31	0.9	0.870968	0.885246	0.851852	0.741935	0.793103	0.954545	0.677419	0.792453	1	0.967742	0.983607	0.928571	0.83871	0.881356	0.96	0.774194	0.857143	0.964286	0.870968	0.915254	1	0.967742	0.983607
575	1.3.5.3	protoporphyrinogen IX dehydrogenase (quinone)	1	305	38	0.921053	0.921053	0.921053	0.923077	0.947368	0.935065	1	0.0263158	0.0512821	0	0	0	0	0	0	0	0	0	0	0	0	1	0.0263158	0.0512821
576	1.3.5.4	fumarate reductase/succinate dehydrogenase (Transferred to EC 1.3.5.1)	1	264	33	0.695652	0.484848	0.571429	0.827586	0.727273	0.774194	0.666667	0.0606061	0.111111	0	0	0	0	0	0	1	0.0606061	0.114286	0.666667	0.0606061	0.111111	0.666667	0.0606061	0.111111
577	1.3.5.5	15-cis-phytoene desaturase	1	139	17	1	0.705882	0.827586	0.8125	0.764706	0.787879	0	0	0	0	0	0	0	0	0	1	0.294118	0.454545	1	0.117647	0.210526	1	0.294118	0.454545
578	1.3.5.6	9,9'-dicis-zeta-carotene desaturase	1	104	13	0.909091	0.769231	0.833333	1	0.769231	0.869565	0.818182	0.692308	0.75	0	0	0	0	0	0	1	0.615385	0.761905	1	0.615385	0.761905	1	0.692308	0.818182
579	1.3.7.1	6-hydroxynicotinate reductase	1	46	5	1	1	1	1	1	1	1	0.2	0.333333	0	0	0	0	0	0	1	0.2	0.333333	1	0.2	0.333333	1	0.2	0.333333
580	1.3.7.12	red chlorophyll catabolite reductase	1	72	8	1	0.875	0.933333	0.875	0.875	0.875	1	0.375	0.545455	0	0	0	0	0	0	1	0.125	0.222222	0	0	0	1	0.5	0.666667
581	1.3.7.13	3,8-divinyl protochlorophyllide a 8-vinyl-reductase (ferredoxin)	1	48	6	0.857143	1	0.923077	1	0.666667	0.8	0	0	0	0	0	0	0	0	0	0	0	0	0	0	0	0	0	0
582	1.3.7.2	15,16-dihydrobiliverdin:ferredoxin oxidoreductase	1	33	4	1	1	1	1	1	1	1	1	1	0	0	0	0	0	0	1	1	1	1	1	1	1	1	1
583	1.3.7.3	phycoerythrobilin:ferredoxin oxidoreductase	1	32	3	1	1	1	0.75	1	0.857143	1	1	1	0	0	0	0	0	0	1	1	1	1	1	1	1	1	1
584	1.3.7.4	phytochromobilin:ferredoxin oxidoreductase	1	65	7	1	0.571429	0.727273	0.6	0.428571	0.5	1	0.142857	0.25	0	0	0	0	0	0	1	0.142857	0.25	1	0.142857	0.25	1	0.142857	0.25
585	1.3.7.5	phycocyanobilin:ferredoxin oxidoreductase	1	78	9	0.9	1	0.947368	0.888889	0.888889	0.888889	0.857143	0.666667	0.75	0	0	0	0	0	0	1	1	1	1	0.666667	0.8	1	1	1
586	1.3.7.7	ferredoxin:protochlorophyllide reductase (ATP-dependent)	1	287	35	1	0.942857	0.970588	0.942857	0.942857	0.942857	1	0.885714	0.939394	0.972222	1	0.985915	1	0.971429	0.985507	1	0.971429	0.985507	1	1	1	1	1	1
587	1.3.7.8	benzoyl-CoA reductase	1	59	7	0.777778	1	0.875	0.8	0.571429	0.666667	1	0.142857	0.25	0	0	0	0	0	0	0	0	0	0	0	0	1	0.142857	0.25
588	1.3.7.9	4-hydroxybenzoyl-CoA reductase (Transferred to EC 1.1.7.1)	1	28	3	1	1	1	1	1	1	1	1	1	0	0	0	0	0	0	1	0.333333	0.5	1	0.333333	0.5	1	1	1
589	1.3.8.1	short-chain acyl-CoA dehydrogenase	1	286	35	0.971429	0.971429	0.971429	1	0.657143	0.793103	0.684211	0.371429	0.481481	0	0	0	0	0	0	1	0.314286	0.478261	1	0.228571	0.372093	1	0.485714	0.653846
590	1.3.8.12	(2S)-methylsuccinyl-CoA dehydrogenase	1	116	14	1	0.857143	0.923077	0.916667	0.785714	0.846154	1	0.857143	0.923077	0	0	0	0	0	0	1	0.285714	0.444444	1	0.285714	0.444444	1	0.857143	0.923077
591	1.3.8.4	isovaleryl-CoA dehydrogenase	1	254	31	0.8125	0.83871	0.825397	0.961538	0.806452	0.877193	1	0.580645	0.734694	0	0	0	0	0	0	1	0.354839	0.52381	1	0.290323	0.45	1	0.677419	0.807692
592	1.3.8.6	glutaryl-CoA dehydrogenase (ETF)	1	266	33	0.870968	0.818182	0.84375	0.9	0.818182	0.857143	1	0.212121	0.35	0	0	0	0	0	0	1	0.0606061	0.114286	1	0.030303	0.0588235	1	0.242424	0.390244
593	1.3.8.7	medium-chain acyl-CoA dehydrogenase	1	248	30	0.625	0.5	0.555556	0.512821	0.666667	0.57971	1	0.0333333	0.0645161	0	0	0	0	0	0	0	0	0	0	0	0	1	0.0333333	0.0645161
594	1.3.8.8	long-chain acyl-CoA dehydrogenase	1	80	9	1	0.555556	0.714286	0.875	0.777778	0.823529	1	0.444444	0.615385	0	0	0	0	0	0	1	0.444444	0.615385	1	0.444444	0.615385	1	0.444444	0.615385
595	1.3.8.9	very-long-chain acyl-CoA dehydrogenase	1	104	12	1	1	1	1	1	1	1	0.916667	0.956522	0	0	0	0	0	0	1	0.5	0.666667	1	0.666667	0.8	1	1	1
596	1.3.98.1	dihydroorotate dehydrogenase (fumarate)	1	303	37	0.967742	0.810811	0.882353	0.9375	0.810811	0.869565	0.875	0.189189	0.311111	0.822222	1	0.902439	0	0	0	0.727273	0.216216	0.333333	0.928571	0.351351	0.509804	1	1	1
597	1.3.98.3	coproporphyrinogen dehydrogenase	1	257	31	0.928571	0.83871	0.881356	0.96	0.774194	0.857143	1	0.483871	0.652174	0	0	0	0	0	0	1	0.580645	0.734694	1	0.548387	0.708333	1	0.677419	0.807692
598	1.3.99.12	short/branched chain specific acyl-CoA (Transferred to EC 1.3.8.5)	1	144	17	1	0.764706	0.866667	0.9375	0.882353	0.909091	0	0	0	0	0	0	0	0	0	0	0	0	0	0	0	0	0	0
599	1.3.99.16	isoquinoline 1-oxidoreductase	1	247	30	0.92	0.766667	0.836364	0.961538	0.833333	0.892857	1	0.0333333	0.0645161	0	0	0	0	0	0	0	0	0	0	0	0	1	0.0333333	0.0645161
600	1.3.99.23	all-trans-retinol 13,14-reductase	1	291	36	0.941176	0.888889	0.914286	1	0.861111	0.925373	1	0.277778	0.434783	0	0	0	0	0	0	1	0.361111	0.530612	1	0.166667	0.285714	1	0.5	0.666667
601	1.3.99.27	1-hydroxycarotenoid 3,4-desaturase	1	66	8	1	0.875	0.933333	1	1	1	1	0.75	0.857143	0	0	0	0	0	0	0	0	0	0	0	0	1	0.75	0.857143
602	1.3.99.30	phytoene desaturase (3,4-didehydrolycopene-forming)	1	43	5	0.5	0.6	0.545455	1	0.4	0.571429	0.4	0.8	0.533333	0	0	0	0	0	0	1	0.2	0.333333	0.5	0.2	0.285714	1	0.8	0.888889
603	1.3.99.37	1-hydroxy-2-isopentenylcarotenoid 3,4-desaturase	1	49	5	1	1	1	0.714286	1	0.833333	1	0.8	0.888889	0	0	0	0	0	0	1	1	1	1	0.8	0.888889	1	1	1
604	1.3.99.38	menaquinone-9 beta-reductase	1	233	29	0.961538	0.862069	0.909091	0.923077	0.827586	0.872727	1	0.206897	0.342857	0	0	0	0	0	0	1	0.137931	0.242424	1	0.137931	0.242424	1	0.241379	0.388889
605	1.3.99.4	3-oxosteroid 1-dehydrogenase	1	180	22	0.954545	0.954545	0.954545	1	0.909091	0.952381	1	0.318182	0.482759	0	0	0	0	0	0	1	0.454545	0.625	1	0.318182	0.482759	1	0.5	0.666667
606	1.3.99.5	3-oxo-5alpha-steroid 4-dehydrogenase (acceptor)	1	104	13	1	1	1	0.866667	1	0.928571	0	0	0	0	0	0	0	0	0	0	0	0	0	0	0	0	0	0
607	1.3.99.8	2-furoyl-CoA dehydrogenase	1	113	13	0.705882	0.923077	0.8	0.857143	0.923077	0.888889	0	0	0	0	0	0	0	0	0	0	0	0	0	0	0	0	0	0
608	1.4.1.1	alanine dehydrogenase	1	281	34	0.862069	0.735294	0.793651	0.875	0.617647	0.724138	1	0.235294	0.380952	0.559322	0.970588	0.709677	0	0	0	1	0.441176	0.612245	0.809524	0.5	0.618182	0.942857	0.970588	0.956522
609	1.4.1.11	L-erythro-3,5-diaminohexanoate dehydrogenase	1	73	8	1	0.875	0.933333	1	0.875	0.933333	1	0.25	0.4	0	0	0	0	0	0	1	0.75	0.857143	1	0.5	0.666667	1	0.75	0.857143
610	1.4.1.13	glutamate synthase (NADPH)	1	279	34	0.818182	0.794118	0.80597	0.806452	0.735294	0.769231	0.857143	0.352941	0.5	0	0	0	0	0	0	0.809524	0.5	0.618182	0.875	0.411765	0.56	0.944444	0.5	0.653846
611	1.4.1.14	glutamate synthase (NADH)	1	25	3	1	0.333333	0.5	1	0.333333	0.5	0	0	0	0	0	0	0	0	0	0	0	0	0	0	0	0	0	0
612	1.4.1.16	diaminopimelate dehydrogenase	1	179	22	0.88	1	0.93617	1	1	1	1	0.772727	0.871795	0	0	0	0	0	0	1	0.272727	0.428571	1	0.363636	0.533333	1	0.772727	0.871795
613	1.4.1.18	lysine 6-dehydrogenase	1	59	7	0.857143	0.857143	0.857143	0.269231	1	0.424242	1	0.428571	0.6	0	0	0	0	0	0	0	0	0	0	0	0	1	0.428571	0.6
614	1.4.1.2	glutamate dehydrogenase	1	164	20	0.9	0.45	0.6	1	0.4	0.571429	0.857143	0.3	0.444444	0	0	0	0	0	0	0.666667	0.4	0.5	1	0.3	0.461538	1	0.4	0.571429
615	1.4.1.21	aspartate dehydrogenase	1	288	36	0.882353	0.833333	0.857143	0.842105	0.888889	0.864865	0.851852	0.638889	0.730159	1	1	1	1	0.5	0.666667	1	0.777778	0.875	0.96875	0.861111	0.911765	0.947368	1	0.972973
616	1.4.1.23	valine dehydrogenase (NAD+)	1	65	8	1	1	1	0.777778	0.875	0.823529	0.8	0.5	0.615385	0	0	0	0	0	0	1	0.125	0.222222	1	0.125	0.222222	1	0.625	0.769231
617	1.4.1.24	3-dehydroquinate synthase II	1	121	14	1	0.571429	0.727273	1	0.428571	0.6	1	0.857143	0.923077	1	1	1	0	0	0	1	0.857143	0.923077	1	0.857143	0.923077	1	1	1
618	1.4.1.25	L-arginine dehydrogenase	1	42	5	1	1	1	0.8	0.8	0.8	1	0.8	0.888889	0	0	0	0	0	0	0	0	0	1	0.2	0.333333	1	0.8	0.888889
619	1.4.1.3	glutamate dehydrogenase [NAD(P)+]	1	296	37	0.645161	0.540541	0.588235	0.627907	0.72973	0.675	0.875	0.189189	0.311111	0.506849	1	0.672727	0	0	0	1	0.27027	0.425532	0.833333	0.405405	0.545455	0.880952	1	0.936709
620	1.4.1.4	glutamate dehydrogenase (NADP+)	1	263	32	0.642857	0.84375	0.72973	0.923077	0.75	0.827586	1	0.5	0.666667	0.551724	1	0.711111	0	0	0	0.947368	0.5625	0.705882	1	0.625	0.769231	0.969697	1	0.984615
621	1.4.1.9	leucine dehydrogenase	1	312	39	0.923077	0.923077	0.923077	0.944444	0.871795	0.906667	0.75	0.307692	0.436364	0	0	0	0	0	0	1	0.230769	0.375	1	0.205128	0.340426	0.928571	0.333333	0.490566
622	1.4.3.1	D-aspartate oxidase	1	140	17	0.9375	0.882353	0.909091	0.857143	0.705882	0.774194	1	0.235294	0.380952	0	0	0	0	0	0	0.833333	0.294118	0.434783	1	0.235294	0.380952	1	0.352941	0.521739
623	1.4.3.10	putrescine oxidase	1	51	6	1	0.833333	0.909091	0.833333	0.833333	0.833333	1	0.833333	0.909091	0	0	0	0	0	0	1	0.333333	0.5	1	0.333333	0.5	1	0.833333	0.909091
624	1.4.3.13	protein-lysine 6-oxidase	1	101	12	0.6875	0.916667	0.785714	1	0.5	0.666667	1	0.333333	0.5	0	0	0	0	0	0	1	0.25	0.4	1	0.166667	0.285714	1	0.416667	0.588235
625	1.4.3.16	L-aspartate oxidase	1	278	34	0.722222	0.764706	0.742857	0.823529	0.823529	0.823529	1	0.705882	0.827586	0.618182	1	0.764045	0	0	0	1	0.823529	0.903226	0.857143	0.882353	0.869565	0.871795	1	0.931507
626	1.4.3.19	glycine oxidase	1	267	33	0.666667	0.909091	0.769231	0.54	0.818182	0.650602	1	0.121212	0.216216	0	0	0	0	0	0	1	0.181818	0.307692	1	0.0909091	0.166667	1	0.242424	0.390244
627	1.4.3.2	L-amino-acid oxidase	1	153	19	0.818182	0.947368	0.878049	0.944444	0.894737	0.918919	1	0.105263	0.190476	0	0	0	0	0	0	0.9375	0.789474	0.857143	1	0.368421	0.538462	1	0.842105	0.914286
628	1.4.3.21	primary-amine oxidase	1	289	36	0.769231	0.555556	0.645161	0.727273	0.444444	0.551724	1	0.0277778	0.0540541	0	0	0	0	0	0	0.909091	0.277778	0.425532	1	0.0277778	0.0540541	1	0.277778	0.434783
629	1.4.3.22	diamine oxidase	1	113	14	0.909091	0.714286	0.8	1	0.357143	0.526316	0.75	0.428571	0.545455	0	0	0	0	0	0	0.5	0.0714286	0.125	0.666667	0.142857	0.235294	0.75	0.428571	0.545455
630	1.4.3.3	D-amino-acid oxidase	1	194	24	0.909091	0.833333	0.869565	0.677419	0.875	0.763636	0.9	0.375	0.529412	0	0	0	0	0	0	0.72	0.75	0.734694	0.75	0.5	0.6	0.863636	0.791667	0.826087
631	1.4.3.4	monoamine oxidase	1	307	38	0.552632	0.552632	0.552632	0.7	0.368421	0.482759	0	0	0	0	0	0	0	0	0	1	0.0263158	0.0512821	1	0.0263158	0.0512821	1	0.0263158	0.0512821
632	1.4.3.5	pyridoxal 5'-phosphate synthase	1	241	30	0.62963	0.566667	0.596491	0.8125	0.433333	0.565217	1	0.266667	0.421053	1	0.8	0.888889	1	0.533333	0.695652	1	0.333333	0.5	1	0.566667	0.723404	1	0.8	0.888889
633	1.4.4.2	glycine dehydrogenase (aminomethyl-transferring)	1	181	22	0.62963	0.772727	0.693878	0.882353	0.681818	0.769231	1	0.727273	0.842105	1	1	1	1	0.727273	0.842105	1	0.818182	0.9	1	0.909091	0.952381	1	1	1
634	1.4.5.1	D-amino acid dehydrogenase (quinone)	1	181	22	0.833333	0.681818	0.75	1	0.590909	0.742857	0	0	0	0	0	0	0	0	0	0	0	0	0	0	0	0	0	0
635	1.4.7.1	glutamate synthase (ferredoxin)	1	29	3	1	0.666667	0.8	0	0	0	0.285714	0.666667	0.4	0	0	0	0	0	0	0	0	0	0	0	0	0.666667	0.666667	0.666667
636	1.4.9.1	methylamine dehydrogenase (amicyanin)	1	167	20	0.9	0.9	0.9	0.941176	0.8	0.864865	1	0.05	0.0952381	0	0	0	0	0	0	0	0	0	0	0	0	1	0.05	0.0952381
637	1.4.99.5	glycine dehydrogenase (cyanide-forming)	1	51	6	1	1	1	1	1	1	0.666667	0.333333	0.444444	0	0	0	0	0	0	1	0.5	0.666667	0.666667	0.333333	0.444444	0.75	0.5	0.6
638	1.4.99.6	D-arginine dehydrogenase	1	181	22	0.814815	1	0.897959	0.913043	0.954545	0.933333	0	0	0	0	0	0	0	0	0	1	0.0454545	0.0869565	1	0.0454545	0.0869565	0.5	0.0454545	0.0833333
639	1.5.1.1	1-piperideine-2-carboxylate/1-pyrroline-2-carboxylate reductase [NAD(P)H]	1	63	7	1	0.714286	0.833333	0.857143	0.857143	0.857143	0.75	0.428571	0.545455	0	0	0	0	0	0	0	0	0	1	0.142857	0.25	0.75	0.428571	0.545455
640	1.5.1.10	saccharopine dehydrogenase (NADP+, L-glutamate-forming)	1	92	11	1	0.909091	0.952381	0.5625	0.818182	0.666667	1	0.272727	0.428571	0	0	0	0	0	0	1	0.727273	0.842105	1	0.272727	0.428571	1	0.727273	0.842105
641	1.5.1.15	methylenetetrahydrofolate dehydrogenase (NAD+)	1	104	12	0.666667	0.833333	0.740741	1	0.833333	0.909091	1	0.25	0.4	0	0	0	0	0	0	1	0.416667	0.588235	1	0.25	0.4	1	0.5	0.666667
642	1.5.1.2	pyrroline-5-carboxylate reductase	1	312	39	0.864865	0.820513	0.842105	1	0.358974	0.528302	1	0.461538	0.631579	1	1	1	1	0.74359	0.852941	0.869565	0.512821	0.645161	1	0.794872	0.885714	1	1	1
643	1.5.1.20	methylenetetrahydrofolate reductase [NAD(P)H]	1	264	32	0.678571	0.59375	0.633333	0.703704	0.59375	0.644068	1	0.125	0.222222	0	0	0	0	0	0	1	0.1875	0.315789	1	0.09375	0.171429	1	0.25	0.4
644	1.5.1.21	1-piperideine-2-carboxylate/1-pyrroline-2-carboxylate reductase (NADPH)	1	142	17	0.941176	0.941176	0.941176	0.9375	0.882353	0.909091	1	0.294118	0.454545	0	0	0	0	0	0	1	0.411765	0.583333	1	0.352941	0.521739	1	0.470588	0.64
645	1.5.1.25	thiomorpholine-carboxylate dehydrogenase	1	88	10	0.9	0.9	0.9	0.857143	0.6	0.705882	1	0.6	0.75	0	0	0	0	0	0	1	0.2	0.333333	1	0.3	0.461538	1	0.6	0.75
646	1.5.1.28	opine dehydrogenase	1	164	20	0.95	0.95	0.95	0.818182	0.9	0.857143	1	0.05	0.0952381	0	0	0	0	0	0	1	0.05	0.0952381	1	0.05	0.0952381	1	0.05	0.0952381
647	1.5.1.3	dihydrofolate reductase	1	294	36	0.966667	0.805556	0.878788	0.8	0.888889	0.842105	1	0.305556	0.468085	0.972222	0.972222	0.972222	1	0.944444	0.971429	1	0.694444	0.819672	1	0.972222	0.985915	1	0.972222	0.985915
648	1.5.1.33	pteridine reductase	1	182	22	0.84	0.954545	0.893617	0.875	0.954545	0.913043	0	0	0	0	0	0	0	0	0	0	0	0	0	0	0	0	0	0
649	1.5.1.34	6,7-dihydropteridine reductase	1	305	37	1	0.945946	0.972222	0.970588	0.891892	0.929577	1	0.135135	0.238095	0	0	0	0	0	0	1	0.243243	0.391304	1	0.243243	0.391304	1	0.243243	0.391304
650	1.5.1.36	flavin reductase (NADH)	1	130	16	0.857143	0.75	0.8	0.916667	0.6875	0.785714	1	0.3125	0.47619	0	0	0	0	0	0	1	0.375	0.545455	1	0.1875	0.315789	1	0.4375	0.608696
651	1.5.1.38	FMN reductase (NADPH)	1	284	35	0.9375	0.857143	0.895522	0.888889	0.685714	0.774194	1	0.0571429	0.108108	0	0	0	0	0	0	1	0.0571429	0.108108	1	0.0285714	0.0555556	1	0.114286	0.205128
652	1.5.1.39	FMN reductase [NAD(P)H]	1	80	9	1	0.777778	0.875	0.888889	0.888889	0.888889	1	0.222222	0.363636	0	0	0	0	0	0	0	0	0	0	0	0	1	0.222222	0.363636
653	1.5.1.40	8-hydroxy-5-deazaflavin:NADPH oxidoreductase	1	299	37	0.818182	0.72973	0.771429	0.707317	0.783784	0.74359	1	0.027027	0.0526316	0	0	0	0	0	0	1	0.027027	0.0526316	1	0.027027	0.0526316	1	0.027027	0.0526316
654	1.5.1.5	methylenetetrahydrofolate dehydrogenase (NADP+)	1	32	3	1	1	1	1	1	1	0.333333	0.333333	0.333333	0	0	0	0	0	0	1	1	1	1	0.333333	0.5	1	1	1
655	1.5.1.51	N-[(2S)-2-amino-2-carboxyethyl]-L-glutamate dehydrogenase	1	63	7	0.875	1	0.933333	0.8	0.571429	0.666667	0	0	0	0	0	0	0	0	0	0	0	0	0	0	0	0	0	0
656	1.5.1.6	formyltetrahydrofolate dehydrogenase	1	107	13	0.8	0.615385	0.695652	1	0.615385	0.761905	1	0.692308	0.818182	0	0	0	0	0	0	1	0.692308	0.818182	1	0.692308	0.818182	1	0.769231	0.869565
657	1.5.1.7	saccharopine dehydrogenase (NAD+, L-lysine-forming)	1	213	26	0.84	0.807692	0.823529	0.95	0.730769	0.826087	1	0.269231	0.424242	0	0	0	0	0	0	1	0.423077	0.594595	1	0.346154	0.514286	1	0.423077	0.594595
658	1.5.3.1	sarcosine oxidase (formaldehyde-forming)	1	241	29	0.571429	0.413793	0.48	0.372093	0.551724	0.444444	0.333333	0.172414	0.227273	0	0	0	0	0	0	0	0	0	0.285714	0.0689655	0.111111	0.5	0.172414	0.25641
659	1.5.3.13	N1-acetylpolyamine oxidase	1	82	10	1	0.9	0.947368	0.666667	0.6	0.631579	1	0.6	0.75	0	0	0	0	0	0	0.5	0.1	0.166667	0.666667	0.2	0.307692	1	0.6	0.75
660	1.5.3.16	spermine oxidase	1	153	19	0.888889	0.842105	0.864865	0.75	0.789474	0.769231	0.75	0.473684	0.580645	0	0	0	0	0	0	0.5	0.105263	0.173913	0.666667	0.105263	0.181818	0.916667	0.578947	0.709677
661	1.5.3.17	non-specific polyamine oxidase	1	148	18	0.8	0.666667	0.727273	0.705882	0.666667	0.685714	1	0.222222	0.363636	0	0	0	0	0	0	1	0.0555556	0.105263	0	0	0	1	0.277778	0.434783
662	1.5.3.22	coenzyme F420H2 oxidase	1	31	3	1	1	1	1	1	1	0	0	0	0	0	0	0	0	0	0	0	0	0	0	0	0	0	0
663	1.5.4.1	pyrimidodiazepine synthase	1	79	9	0.777778	0.777778	0.777778	1	0.777778	0.875	0	0	0	0	0	0	0	0	0	0	0	0	0	0	0	0	0	0
664	1.5.5.1	electron-transferring-flavoprotein dehydrogenase	1	285	35	0.941176	0.914286	0.927536	0.909091	0.857143	0.882353	1	0.771429	0.870968	0	0	0	0	0	0	1	0.8	0.888889	1	0.742857	0.852459	1	0.857143	0.923077
665	1.5.5.3	hydroxyproline dehydrogenase	1	64	8	0.833333	0.625	0.714286	1	0.375	0.545455	1	0.125	0.222222	0	0	0	0	0	0	1	0.5	0.666667	1	0.125	0.222222	1	0.5	0.666667
666	1.5.8.3	sarcosine dehydrogenase	1	100	12	0.9	0.75	0.818182	0.818182	0.75	0.782609	1	0.666667	0.8	0	0	0	0	0	0	1	0.583333	0.736842	1	0.583333	0.736842	1	0.666667	0.8
667	1.5.8.4	dimethylglycine dehydrogenase	1	234	29	0.852941	1	0.920635	0.966667	1	0.983051	1	0.241379	0.388889	0	0	0	0	0	0	1	0.206897	0.342857	1	0.137931	0.242424	1	0.310345	0.473684
668	1.5.98.1	methylenetetrahydromethanopterin dehydrogenase	1	41	4	1	1	1	1	1	1	1	0.75	0.857143	0	0	0	0	0	0	1	1	1	1	0.75	0.857143	1	1	1
669	1.5.98.2	5,10-methylenetetrahydromethanopterin reductase	1	102	12	0.916667	0.916667	0.916667	0.909091	0.833333	0.869565	1	0.25	0.4	0	0	0	0	0	0	1	0.333333	0.5	1	0.333333	0.5	1	0.333333	0.5
670	1.5.98.3	coenzyme F420:methanophenazine dehydrogenase	1	157	19	0.866667	0.684211	0.764706	0.809524	0.894737	0.85	0	0	0	0	0	0	0	0	0	0	0	0	0	0	0	0	0	0
671	1.5.99.12	cytokinin dehydrogenase	1	305	37	0.942857	0.891892	0.916667	0.939394	0.837838	0.885714	1	0.594595	0.745763	0	0	0	0	0	0	1	0.837838	0.911765	1	0.621622	0.766667	1	0.837838	0.911765
672	1.5.99.15	dihydromethanopterin reductase (acceptor)	1	34	4	0.666667	1	0.8	1	0.75	0.857143	1	0.5	0.666667	0	0	0	0	0	0	0	0	0	1	0.25	0.4	1	0.5	0.666667
673	1.5.99.5	methylglutamate dehydrogenase	1	96	11	1	0.909091	0.952381	0.75	0.545455	0.631579	0	0	0	0	0	0	0	0	0	0	0	0	0	0	0	0	0	0
674	1.5.99.6	spermidine dehydrogenase	1	58	7	1	1	1	0.875	1	0.933333	0	0	0	0	0	0	0	0	0	0	0	0	0	0	0	0	0	0
675	1.6.1.1	NAD(P)+ transhydrogenase (Si-specific)	1	241	29	0.90625	1	0.95082	0.966667	1	0.983051	1	0.586207	0.73913	1	1	1	1	0.655172	0.791667	1	0.758621	0.862745	1	0.793103	0.884615	1	1	1
676	1.6.2.2	cytochrome-b5 reductase	1	272	34	0.827586	0.705882	0.761905	0.944444	0.5	0.653846	1	0.264706	0.418605	0.523077	1	0.686869	1	0.294118	0.454545	1	0.352941	0.521739	0.809524	0.5	0.618182	0.894737	1	0.944444
677	1.6.2.4	NADPH---hemoprotein reductase	1	269	33	0.964286	0.818182	0.885246	0.967742	0.909091	0.9375	0.909091	0.606061	0.727273	0	0	0	0	0	0	0.964286	0.818182	0.885246	0.913043	0.636364	0.75	1	0.848485	0.918033
678	1.6.3.1	NAD(P)H oxidase (H2O2-forming)	1	69	8	1	0.375	0.545455	1	0.25	0.4	1	0.125	0.222222	0	0	0	0	0	0	1	0.125	0.222222	1	0.125	0.222222	1	0.25	0.4
679	1.6.3.3	NADH oxidase (H2O2-forming)	1	56	6	1	0.666667	0.8	1	0.833333	0.909091	0	0	0	0	0	0	0	0	0	0	0	0	0	0	0	0	0	0
680	1.6.3.4	NADH oxidase (H2O-forming)	1	98	12	1	0.916667	0.956522	1	0.75	0.857143	1	0.333333	0.5	0	0	0	0	0	0	1	0.416667	0.588235	1	0.416667	0.588235	1	0.416667	0.588235
681	1.6.3.5	renalase	1	88	11	0.875	0.636364	0.736842	1	0.545455	0.705882	0	0	0	0	0	0	0	0	0	1	0.181818	0.307692	1	0.181818	0.307692	1	0.181818	0.307692
682	1.6.5.12	demethylphylloquinone reductase	1	151	18	0.944444	0.944444	0.944444	0.833333	0.833333	0.833333	1	0.666667	0.8	0	0	0	0	0	0	1	0.111111	0.2	1	0.166667	0.285714	1	0.666667	0.8
683	1.6.5.2	NAD(P)H dehydrogenase (quinone)	1	312	39	0.76	0.487179	0.59375	0.446429	0.641026	0.526316	1	0.0769231	0.142857	0.443182	1	0.614173	1	0.128205	0.227273	1	0.153846	0.266667	0.705882	0.307692	0.428571	0.886364	1	0.939759
684	1.6.5.4	monodehydroascorbate reductase (NADH)	1	179	22	0.952381	0.909091	0.930233	1	0.909091	0.952381	1	0.863636	0.926829	0	0	0	0	0	0	1	0.909091	0.952381	1	0.818182	0.9	1	0.954545	0.976744
685	1.6.5.5	NADPH:quinone reductase	1	312	39	0.578947	0.564103	0.571429	0.714286	0.512821	0.597015	1	0.025641	0.05	0	0	0	0	0	0	0	0	0	0	0	0	1	0.025641	0.05
686	1.6.5.9	NADH:quinone reductase (non-electrogenic)	1	282	35	0.90625	0.828571	0.865672	0.823529	0.8	0.811594	0.842105	0.914286	0.876712	0	0	0	0	0	0	0.931034	0.771429	0.84375	0.903226	0.8	0.848485	0.941176	0.914286	0.927536
687	1.6.99.1	NADPH dehydrogenase	1	288	35	0.941176	0.914286	0.927536	0.842105	0.914286	0.876712	1	0.142857	0.25	0.353535	1	0.522388	0	0	0	1	0.285714	0.444444	0.6	0.342857	0.436364	0.76087	1	0.864198
688	1.6.99.3	NADH dehydrogenase (Transferred to EC 7.1.1.2)	1	278	34	0.722222	0.764706	0.742857	0.818182	0.529412	0.642857	0.666667	0.0588235	0.108108	0	0	0	0	0	0	0	0	0	1	0.0588235	0.111111	1	0.0588235	0.111111
689	1.7.1.13	preQ1 synthase	1	216	26	0.785714	0.846154	0.814815	0.958333	0.884615	0.92	1	0.884615	0.938776	1	0.961538	0.980392	1	0.961538	0.980392	1	0.961538	0.980392	1	0.961538	0.980392	1	0.961538	0.980392
690	1.7.1.14	nitric oxide reductase [NAD(P)+, nitrous oxide-forming]	1	25	3	1	0.666667	0.8	1	0.666667	0.8	1	1	1	0	0	0	0	0	0	0	0	0	0	0	0	1	1	1
691	1.7.1.15	nitrite reductase (NADH)	1	217	27	0.666667	0.814815	0.733333	0.681818	0.555556	0.612245	1	0.0740741	0.137931	0	0	0	0	0	0	0	0	0	0	0	0	1	0.0740741	0.137931
692	1.7.1.17	FMN-dependent NADH-azoreductase	1	190	23	0.909091	0.869565	0.888889	0.846154	0.956522	0.897959	0	0	0	0	0	0	0	0	0	0	0	0	0	0	0	0	0	0
693	1.7.1.7	GMP reductase	1	168	20	0.888889	0.8	0.842105	1	0.75	0.857143	1	0.8	0.888889	0.952381	1	0.97561	1	0.9	0.947368	0.8	0.8	0.8	0.944444	0.85	0.894737	1	1	1
694	1.7.2.1	nitrite reductase (NO-forming)	1	278	34	0.903226	0.823529	0.861538	0.958333	0.676471	0.793103	1	0.117647	0.210526	0	0	0	0	0	0	1	0.176471	0.3	1	0.117647	0.210526	1	0.176471	0.3
695	1.7.2.2	nitrite reductase (cytochrome; ammonia-forming)	1	248	30	1	0.966667	0.983051	1	0.933333	0.965517	1	0.366667	0.536585	1	1	1	1	0.6	0.75	1	0.833333	0.909091	1	0.866667	0.928571	1	1	1
696	1.7.2.3	trimethylamine-N-oxide reductase	1	204	25	0.96	0.96	0.96	0.913043	0.84	0.875	0.809524	0.68	0.73913	0	0	0	0	0	0	0.904762	0.76	0.826087	0.894737	0.68	0.772727	0.909091	0.8	0.851064
697	1.7.2.4	nitrous-oxide reductase	1	215	26	0.928571	1	0.962963	1	1	1	1	0.538462	0.7	0	0	0	0	0	0	1	0.615385	0.761905	1	0.538462	0.7	1	0.615385	0.761905
698	1.7.2.5	nitric oxide reductase (cytochrome c)	1	257	32	0.966667	0.90625	0.935484	1	0.78125	0.877193	1	0.03125	0.0606061	0	0	0	0	0	0	1	0.125	0.222222	1	0.03125	0.0606061	1	0.125	0.222222
699	1.7.3.3	factor-independent urate hydroxylase	1	249	31	1	0.935484	0.966667	0.931034	0.870968	0.9	1	0.290323	0.45	0	0	0	0	0	0	1	0.709677	0.830189	1	0.354839	0.52381	1	0.774194	0.872727
700	1.7.5.1	nitrate reductase (quinone)	1	226	28	0.956522	0.785714	0.862745	0.875	0.75	0.807692	0	0	0	0	0	0	0	0	0	1	0.214286	0.352941	1	0.0714286	0.133333	1	0.214286	0.352941
701	1.7.7.1	ferredoxin---nitrite reductase	1	242	30	0.862069	0.833333	0.847458	0.6875	0.733333	0.709677	1	0.333333	0.5	0	0	0	0	0	0	1	0.3	0.461538	1	0.3	0.461538	1	0.333333	0.5
702	1.7.7.2	ferredoxin---nitrate reductase	1	70	8	0.875	0.875	0.875	1	0.625	0.769231	0	0	0	0	0	0	0	0	0	0	0	0	0	0	0	0	0	0
703	1.7.99.1	hydroxylamine reductase	1	184	22	0.954545	0.954545	0.954545	0.954545	0.954545	0.954545	1	0.863636	0.926829	1	1	1	1	0.909091	0.952381	1	0.909091	0.952381	1	1	1	1	1	1
704	1.8.1.15	mycothione reductase	1	155	19	0.9	0.947368	0.923077	0.941176	0.842105	0.888889	1	0.736842	0.848485	0	0	0	0	0	0	1	0.263158	0.416667	1	0.210526	0.347826	1	0.789474	0.882353
705	1.8.1.18	NAD(P)H sulfur oxidoreductase (CoA-dependent)	1	64	8	1	0.875	0.933333	0.875	0.875	0.875	0	0	0	0	0	0	0	0	0	0	0	0	0	0	0	0	0	0
706	1.8.1.2	assimilatory sulfite reductase (NADPH)	1	276	34	0.659091	0.852941	0.74359	0.958333	0.676471	0.793103	0.777778	0.205882	0.325581	0.222222	0.941176	0.359551	0.315789	0.176471	0.226415	0.818182	0.264706	0.4	0.35	0.411765	0.378378	0.627451	0.941176	0.752941
707	1.8.1.4	dihydrolipoyl dehydrogenase	1	312	39	0.916667	0.564103	0.698413	0.827586	0.615385	0.705882	0.863636	0.487179	0.622951	0.644068	0.974359	0.77551	0.583333	0.538462	0.56	0.928571	0.333333	0.490566	0.648649	0.615385	0.631579	0.791667	0.974359	0.873563
708	1.8.1.7	glutathione-disulfide reductase	1	205	25	0.791667	0.76	0.77551	0.727273	0.64	0.680851	0.9	0.36	0.514286	0	0	0	0	0	0	1	0.28	0.4375	0.875	0.28	0.424242	1	0.36	0.529412
709	1.8.1.8	protein-disulfide reductase	1	312	39	0.675	0.692308	0.683544	0.785714	0.564103	0.656716	1	0.128205	0.227273	1	0.974359	0.987013	1	0.282051	0.44	1	0.384615	0.555556	1	0.487179	0.655172	1	0.974359	0.987013
710	1.8.1.9	thioredoxin-disulfide reductase	1	312	39	0.913043	0.538462	0.677419	0.733333	0.564103	0.637681	0.9	0.230769	0.367347	0.445783	0.948718	0.606557	1	0.358974	0.528302	1	0.307692	0.470588	0.709677	0.564103	0.628571	0.787234	0.948718	0.860465
711	1.8.2.2	thiosulfate dehydrogenase	1	291	36	1	0.916667	0.956522	0.967742	0.833333	0.895522	1	0.0833333	0.153846	0	0	0	0	0	0	1	0.0277778	0.0540541	1	0.0277778	0.0540541	1	0.0833333	0.153846
712	1.8.2.3	sulfide-cytochrome-c reductase (flavocytochrome c)	1	60	7	1	1	1	1	1	1	1	0.714286	0.833333	0	0	0	0	0	0	0	0	0	1	0.142857	0.25	1	0.714286	0.833333
713	1.8.2.6	S-disulfanyl-L-cysteine oxidoreductase	1	188	23	0.958333	1	0.978723	0.71875	1	0.836364	0	0	0	0	0	0	0	0	0	0	0	0	0	0	0	0	0	0
714	1.8.3.1	sulfite oxidase	1	302	37	0.825	0.891892	0.857143	0.962963	0.702703	0.8125	1	0.189189	0.318182	0	0	0	0	0	0	1	0.324324	0.489796	1	0.216216	0.355556	1	0.324324	0.489796
715	1.8.3.2	thiol oxidase	1	296	37	0.857143	0.648649	0.738462	0.92	0.621622	0.741935	1	0.108108	0.195122	1	1	1	0	0	0	1	0.378378	0.54902	1	0.513514	0.678571	1	1	1
716	1.8.3.7	formylglycine-generating enzyme	1	248	30	0.869565	0.666667	0.754717	0.821429	0.766667	0.793103	0	0	0	0	0	0	0	0	0	1	0.233333	0.378378	0	0	0	1	0.233333	0.378378
717	1.8.4.11	peptide-methionine (S)-S-oxide reductase	1	271	33	0.96	0.727273	0.827586	0.828571	0.878788	0.852941	1	0.515152	0.68	1	1	1	1	0.757576	0.862069	1	0.727273	0.842105	1	0.878788	0.935484	1	1	1
718	1.8.4.12	peptide-methionine (R)-S-oxide reductase	1	193	24	1	0.625	0.769231	0.73913	0.708333	0.723404	1	0.416667	0.588235	1	0.958333	0.978723	1	0.625	0.769231	1	0.541667	0.702703	1	0.791667	0.883721	1	0.958333	0.978723
719	1.8.4.14	L-methionine (R)-S-oxide reductase	1	265	32	1	1	1	0.888889	1	0.941176	1	0.03125	0.0606061	0	0	0	0	0	0	0.75	0.28125	0.409091	1	0.03125	0.0606061	1	0.3125	0.47619
720	1.8.4.2	protein-disulfide reductase (glutathione)	1	87	10	1	0.9	0.947368	1	0.8	0.888889	1	0.3	0.461538	0	0	0	0	0	0	1	0.7	0.823529	1	0.3	0.461538	1	0.7	0.823529
721	1.8.4.9	adenylyl-sulfate reductase (glutathione)	1	89	11	0.909091	0.909091	0.909091	1	1	1	1	0.727273	0.842105	0	0	0	0	0	0	1	0.818182	0.9	1	0.727273	0.842105	1	0.818182	0.9
722	1.8.5.2	thiosulfate dehydrogenase (quinone)	1	256	32	0.935484	0.90625	0.920635	0.866667	0.8125	0.83871	0	0	0	0	0	0	0	0	0	1	0.03125	0.0606061	0	0	0	1	0.03125	0.0606061
723	1.8.5.3	respiratory dimethylsulfoxide reductase	1	181	22	0.954545	0.954545	0.954545	0.933333	0.636364	0.756757	1	0.0909091	0.166667	0	0	0	0	0	0	0	0	0	1	0.0454545	0.0869565	1	0.0909091	0.166667
724	1.8.5.4	bacterial sulfide:quinone reductase	1	305	38	0.8	0.842105	0.820513	0.885714	0.815789	0.849315	1	0.0263158	0.0512821	0	0	0	0	0	0	1	0.0263158	0.0512821	1	0.0263158	0.0512821	1	0.0263158	0.0512821
725	1.8.5.5	thiosulfate reductase (quinone)	1	142	17	0.944444	1	0.971429	0.695652	0.941176	0.8	1	0.235294	0.380952	0	0	0	0	0	0	1	0.0588235	0.111111	1	0.0588235	0.111111	1	0.235294	0.380952
726	1.8.5.6	sulfite dehydrogenase (quinone)	1	93	11	1	1	1	1	1	1	0	0	0	0	0	0	0	0	0	1	0.272727	0.428571	1	0.0909091	0.166667	1	0.272727	0.428571
727	1.8.5.7	glutathionyl-hydroquinone reductase	1	308	38	0.666667	0.894737	0.764045	0.9375	0.789474	0.857143	1	0.210526	0.347826	0	0	0	0	0	0	0	0	0	1	0.0263158	0.0512821	1	0.210526	0.347826
728	1.8.5.8	eukaryotic sulfide quinone oxidoreductase	1	172	21	0.944444	0.809524	0.871795	0.941176	0.761905	0.842105	0	0	0	0	0	0	0	0	0	0	0	0	0	0	0	0	0	0
729	1.8.7.1	assimilatory sulfite reductase (ferredoxin)	1	281	34	0.967742	0.882353	0.923077	0.911765	0.911765	0.911765	1	0.294118	0.454545	0	0	0	0	0	0	1	0.470588	0.64	1	0.176471	0.3	1	0.5	0.666667
730	1.8.7.2	ferredoxin:thioredoxin reductase	1	112	13	1	1	1	1	1	1	1	0.615385	0.761905	0	0	0	0	0	0	1	1	1	1	0.615385	0.761905	1	1	1
731	1.8.7.3	ferredoxin:CoB-CoM heterodisulfide reductase	1	65	8	0.888889	1	0.941176	0.875	0.875	0.875	0	0	0	0	0	0	0	0	0	1	0.5	0.666667	1	0.125	0.222222	1	0.5	0.666667
732	1.8.98.1	dihydromethanophenazine:CoB-CoM heterodisulfide reductase	1	52	6	1	1	1	1	0.833333	0.909091	0.333333	0.666667	0.444444	0	0	0	0	0	0	1	0.833333	0.909091	0.8	0.666667	0.727273	0.625	0.833333	0.714286
733	1.8.98.2	sulfiredoxin	1	159	19	0.791667	1	0.883721	1	0.947368	0.972973	1	0.210526	0.347826	0	0	0	0	0	0	1	1	1	1	0.210526	0.347826	1	1	1
734	1.8.98.5	H2:CoB-CoM heterodisulfide,ferredoxin reductase	1	156	19	0.85	0.894737	0.871795	1	0.894737	0.944444	0	0	0	0	0	0	0	0	0	0	0	0	0	0	0	0	0	0
735	1.8.99.2	adenylyl-sulfate reductase	1	214	26	1	0.961538	0.980392	1	1	1	1	0.0769231	0.142857	0	0	0	0	0	0	0	0	0	0	0	0	1	0.0769231	0.142857
736	1.8.99.5	dissimilatory sulfite reductase	1	169	20	1	1	1	0.888889	0.8	0.842105	1	0.5	0.666667	0	0	0	0	0	0	1	0.6	0.75	1	0.5	0.666667	1	0.65	0.787879
737	1.9.3.1	cytochrome c oxidase (Transferred to EC 7.1.1.9)	1	312	39	0.84375	0.692308	0.760563	0.852941	0.74359	0.794521	0.5	0.179487	0.264151	0.695652	0.820513	0.752941	0.73913	0.435897	0.548387	1	0.25641	0.408163	0.76	0.487179	0.59375	0.888889	0.820513	0.853333
738	1.97.1.4	[formate-C-acetyltransferase]-activating enzyme	1	312	39	0.933333	0.717949	0.811594	0.842105	0.820513	0.831169	1	0.102564	0.186047	0	0	0	0	0	0	0	0	0	1	0.025641	0.05	1	0.102564	0.186047
739	1.97.1.9	selenate reductase	1	80	9	1	0.666667	0.8	1	0.777778	0.875	0	0	0	0	0	0	0	0	0	0	0	0	0	0	0	0	0	0
740	2.1.1.1	nicotinamide N-methyltransferase	2	136	16	1	0.9375	0.967742	0.9375	0.9375	0.9375	1	0.0625	0.117647	0	0	0	0	0	0	1	0.25	0.4	1	0.125	0.222222	1	0.25	0.4
741	2.1.1.10	homocysteine S-methyltransferase	2	617	77	0.811765	0.896104	0.851852	0.984615	0.831169	0.901408	1	0.376623	0.54717	0	0	0	0	0	0	1	0.506494	0.672414	1	0.363636	0.533333	1	0.623377	0.768
742	2.1.1.100	protein-S-isoprenylcysteine O-methyltransferase	2	305	38	0.973684	0.973684	0.973684	1	0.921053	0.958904	1	0.5	0.666667	0	0	0	0	0	0	1	0.631579	0.774194	1	0.342105	0.509804	1	0.789474	0.882353
743	2.1.1.103	phosphoethanolamine N-methyltransferase	2	146	18	0.833333	0.833333	0.833333	0.9375	0.833333	0.882353	1	0.5	0.666667	0	0	0	0	0	0	1	0.555556	0.714286	1	0.5	0.666667	1	0.555556	0.714286
744	2.1.1.104	caffeoyl-CoA O-methyltransferase	2	378	47	0.978261	0.957447	0.967742	0.958333	0.978723	0.968421	0.973684	0.787234	0.870588	0.661972	1	0.79661	0	0	0	1	0.404255	0.575758	0.882353	0.638298	0.740741	0.959184	1	0.979167
745	2.1.1.107	uroporphyrinogen-III C-methyltransferase	2	521	65	0.944444	0.784615	0.857143	0.739726	0.830769	0.782609	1	0.307692	0.470588	0	0	0	0	0	0	0.892857	0.384615	0.537634	0.954545	0.323077	0.482759	1	0.430769	0.602151
746	2.1.1.11	magnesium protoporphyrin IX methyltransferase	2	184	23	0.956522	0.956522	0.956522	1	0.956522	0.977778	1	0.521739	0.685714	0	0	0	0	0	0	1	0.695652	0.820513	1	0.521739	0.685714	1	0.826087	0.904762
747	2.1.1.112	glucuronoxylan 4-O-methyltransferase	2	125	15	1	1	1	1	0.933333	0.965517	1	0.8	0.888889	0	0	0	0	0	0	1	0.866667	0.928571	1	0.733333	0.846154	1	0.933333	0.965517
748	2.1.1.13	methionine synthase	2	590	73	0.775281	0.945205	0.851852	0.944444	0.931507	0.937931	1	0.438356	0.609524	0	0	0	0	0	0	1	0.260274	0.413043	1	0.260274	0.413043	1	0.506849	0.672727
749	2.1.1.131	precorrin-3B C17-methyltransferase	2	447	55	0.962963	0.945455	0.954128	1	0.890909	0.942308	1	0.0727273	0.135593	0	0	0	0	0	0	1	0.181818	0.307692	1	0.0909091	0.166667	1	0.218182	0.358209
750	2.1.1.132	precorrin-6B C5,15-methyltransferase (decarboxylating)	2	593	73	0.982759	0.780822	0.870229	0.868421	0.90411	0.885906	0.892857	0.342466	0.49505	0	0	0	0	0	0	1	0.493151	0.66055	0.892857	0.342466	0.49505	0.979167	0.643836	0.77686
751	2.1.1.137	arsenite methyltransferase	2	440	55	0.924528	0.890909	0.907407	0.910714	0.927273	0.918919	1	0.363636	0.533333	0	0	0	0	0	0	0.973684	0.672727	0.795699	1	0.363636	0.533333	1	0.781818	0.877551
752	2.1.1.14	5-methyltetrahydropteroyltriglutamate---homocysteine S-methyltransferase	2	449	55	0.654545	0.654545	0.654545	0.791667	0.690909	0.737864	1	0.454545	0.625	1	0.563636	0.72093	1	0.454545	0.625	1	0.454545	0.625	1	0.490909	0.658537	1	0.563636	0.72093
753	2.1.1.141	jasmonate O-methyltransferase	2	101	12	1	0.5	0.666667	0.833333	0.416667	0.555556	0.444444	0.333333	0.380952	0	0	0	0	0	0	0	0	0	1	0.0833333	0.153846	1	0.333333	0.5
754	2.1.1.144	trans-aconitate 2-methyltransferase	2	448	55	1	0.909091	0.952381	0.931034	0.981818	0.955752	0.976744	0.763636	0.857143	0.647059	1	0.785714	0.862069	0.909091	0.884956	1	0.818182	0.9	0.910714	0.927273	0.918919	0.887097	1	0.940171
755	2.1.1.145	trans-aconitate 3-methyltransferase	2	108	13	0.857143	0.923077	0.888889	0.916667	0.846154	0.88	0	0	0	0	0	0	0	0	0	0	0	0	0	0	0	0	0	0
756	2.1.1.148	thymidylate synthase (FAD)	2	623	77	0.846154	0.857143	0.851613	0.92	0.896104	0.907895	0.980392	0.649351	0.78125	1	1	1	1	0.74026	0.850746	1	0.792208	0.884058	0.985075	0.857143	0.916667	0.987179	1	0.993548
757	2.1.1.152	precorrin-6A synthase (deacetylating)	2	284	35	0.944444	0.971429	0.957746	1	0.971429	0.985507	1	0.0857143	0.157895	0	0	0	0	0	0	0	0	0	1	0.0285714	0.0555556	1	0.0857143	0.157895
758	2.1.1.165	methyl halide transferase	2	122	15	1	1	1	0.882353	1	0.9375	0	0	0	0	0	0	0	0	0	0	0	0	0	0	0	0	0	0
759	2.1.1.166	23S rRNA (uridine2552-2'-O)-methyltransferase	2	645	80	1	0.9625	0.980892	0.896552	0.975	0.934132	1	0.7875	0.881119	0.699115	0.9875	0.818653	0.79	0.9875	0.877778	0.972222	0.875	0.921053	0.821053	0.975	0.891429	0.975309	0.9875	0.981366
760	2.1.1.17	phosphatidylethanolamine N-methyltransferase	2	80	10	1	1	1	1	1	1	1	0.9	0.947368	0.454545	1	0.625	1	0.8	0.888889	1	1	1	0.909091	1	0.952381	1	1	1
761	2.1.1.170	16S rRNA (guanine527-N7)-methyltransferase	2	593	74	1	0.945946	0.972222	0.985294	0.905405	0.943662	0.955224	0.864865	0.907801	1	0.986486	0.993197	1	0.581081	0.735043	0.868421	0.445946	0.589286	0.949153	0.756757	0.842105	0.960526	0.986486	0.973333
762	2.1.1.171	16S rRNA (guanine966-N2)-methyltransferase	2	624	78	0.987179	0.987179	0.987179	0.974026	0.961538	0.967742	1	0.0128205	0.0253165	0	0	0	0	0	0	1	0.474359	0.643478	1	0.102564	0.186047	1	0.474359	0.643478
763	2.1.1.172	16S rRNA (guanine1207-N2)-methyltransferase	2	578	72	1	0.847222	0.917293	0.983051	0.805556	0.885496	1	0.333333	0.5	0.865854	0.986111	0.922078	1	0.347222	0.515464	1	0.319444	0.484211	0.967742	0.416667	0.582524	0.986111	0.986111	0.986111
764	2.1.1.174	23S rRNA (guanine1835-N2)-methyltransferase	2	207	25	0.884615	0.92	0.901961	0.84	0.84	0.84	0.84	0.84	0.84	0.925926	1	0.961538	0.88	0.88	0.88	0.766667	0.92	0.836364	0.888889	0.96	0.923077	1	1	1
765	2.1.1.176	16S rRNA (cytosine967-C5)-methyltransferase	2	615	76	0.876923	0.75	0.808511	0.838235	0.75	0.791667	1	0.394737	0.566038	0.395833	1	0.567164	0.911111	0.539474	0.677686	0.96	0.631579	0.761905	0.848485	0.736842	0.788732	0.883721	1	0.938272
766	2.1.1.177	23S rRNA (pseudouridine1915-N3)-methyltransferase	2	641	79	0.939759	0.987342	0.962963	0.987013	0.962025	0.974359	1	0.835443	0.910345	1	1	1	1	0.962025	0.980645	0.987179	0.974684	0.980892	1	1	1	1	1	1
767	2.1.1.178	16S rRNA (cytosine1407-C5)-methyltransferase	2	142	17	1	1	1	1	1	1	1	0.882353	0.9375	0.761905	0.941176	0.842105	1	0.882353	0.9375	1	0.941176	0.969697	0.941176	0.941176	0.941176	1	0.941176	0.969697
768	2.1.1.181	23S rRNA (adenine1618-N6)-methyltransferase	2	396	49	0.979167	0.959184	0.969072	0.903846	0.959184	0.930693	1	0.795918	0.886364	0.803279	1	0.890909	1	0.836735	0.911111	1	0.816327	0.898876	0.895833	0.877551	0.886598	0.960784	1	0.98
769	2.1.1.182	16S rRNA (adenine1518-N6/adenine1519-N6)-dimethyltransferase	2	459	57	0.981818	0.947368	0.964286	0.915254	0.947368	0.931034	0.779661	0.807018	0.793103	0.542857	1	0.703704	0.762712	0.789474	0.775862	1	0.807018	0.893204	0.75	0.947368	0.837209	0.904762	1	0.95
770	2.1.1.183	18S rRNA (adenine1779-N6/adenine1780-N6)-dimethyltransferase	2	285	35	1	0.914286	0.955224	0.969697	0.914286	0.941176	1	0.4	0.571429	0	0	0	0	0	0	1	0.657143	0.793103	1	0.228571	0.372093	1	0.714286	0.833333
771	2.1.1.184	23S rRNA (adenine2085-N6)-dimethyltransferase	2	132	16	0.866667	0.8125	0.83871	1	0.75	0.857143	1	0.1875	0.315789	0	0	0	0	0	0	1	0.3125	0.47619	1	0.1875	0.315789	1	0.3125	0.47619
772	2.1.1.185	23S rRNA (guanosine2251-2'-O)-methyltransferase	2	683	85	0.975	0.917647	0.945455	0.986842	0.882353	0.931677	1	0.270588	0.425926	0.976471	0.976471	0.976471	0	0	0	1	0.423529	0.595041	1	0.529412	0.692308	1	0.976471	0.988095
773	2.1.1.186	23S rRNA (cytidine2498-2'-O)-methyltransferase	2	280	35	0.941176	0.914286	0.927536	0.891892	0.942857	0.916667	0.961538	0.714286	0.819672	1	1	1	1	0.6	0.75	1	0.942857	0.970588	1	0.942857	0.970588	1	1	1
774	2.1.1.187	23S rRNA (guanine745-N1)-methyltransferase	2	616	77	1	0.948052	0.973333	0.985915	0.909091	0.945946	1	0.168831	0.288889	0	0	0	0	0	0	1	0.116883	0.209302	1	0.0909091	0.166667	1	0.194805	0.326087
775	2.1.1.189	23S rRNA (uracil747-C5)-methyltransferase	2	188	23	1	0.869565	0.930233	0.954545	0.913043	0.933333	0.612903	0.826087	0.703704	0.370968	1	0.541176	0.92	1	0.958333	0.956522	0.956522	0.956522	0.884615	1	0.938776	0.958333	1	0.978723
776	2.1.1.190	23S rRNA (uracil1939-C5)-methyltransferase	2	671	83	0.795455	0.843373	0.818713	0.930556	0.807229	0.864516	1	0.457831	0.628099	0.851064	0.963855	0.903955	1	0.228916	0.372549	1	0.26506	0.419048	1	0.373494	0.54386	0.987654	0.963855	0.97561
777	2.1.1.191	23S rRNA (cytosine1962-C5)-methyltransferase	2	713	88	0.925926	0.852273	0.887574	0.857143	0.954545	0.903226	1	0.0681818	0.12766	1	0.5	0.666667	1	0.136364	0.24	1	0.113636	0.204082	1	0.193182	0.32381	1	0.5	0.666667
778	2.1.1.192	23S rRNA (adenine2503-C2)-methyltransferase	2	523	65	0.861111	0.953846	0.905109	1	0.938462	0.968254	1	0.953846	0.976378	1	1	1	1	0.861538	0.92562	1	0.892308	0.943089	1	0.953846	0.976378	1	1	1
779	2.1.1.193	16S rRNA (uracil1498-N3)-methyltransferase	2	619	77	0.985075	0.857143	0.916667	0.9	0.935065	0.917197	1	0.142857	0.25	0	0	0	0	0	0	1	0.662338	0.796875	1	0.194805	0.326087	1	0.701299	0.824427
780	2.1.1.195	cobalt-precorrin-5B (C1)-methyltransferase	2	593	74	0.971831	0.932432	0.951724	1	0.918919	0.957746	1	0.932432	0.965035	1	1	1	1	0.851351	0.919708	1	0.959459	0.97931	1	0.986486	0.993197	1	1	1
781	2.1.1.196	cobalt-precorrin-6B (C15)-methyltransferase [decarboxylating]	2	242	30	1	0.966667	0.983051	1	1	1	1	0.433333	0.604651	0	0	0	0	0	0	0.581395	0.833333	0.684932	0.714286	0.5	0.588235	0.84375	0.9	0.870968
782	2.1.1.197	malonyl-[acyl-carrier protein] O-methyltransferase	2	656	82	0.910256	0.865854	0.8875	0.958333	0.841463	0.896104	0.697368	0.646341	0.670886	0.431579	1	0.602941	1	0.609756	0.757576	0.947368	0.658537	0.776978	0.848101	0.817073	0.832298	0.803922	1	0.891304
783	2.1.1.198	16S rRNA (cytidine1402-2'-O)-methyltransferase	2	437	54	0.963636	0.981481	0.972477	1	0.888889	0.941176	1	0.777778	0.875	0.870968	1	0.931034	0	0	0	1	0.777778	0.875	0.959184	0.87037	0.912621	0.964286	1	0.981818
784	2.1.1.199	16S rRNA (cytosine1402-N4)-methyltransferase	2	623	77	0.924051	0.948052	0.935897	0.831461	0.961039	0.891566	1	0.909091	0.952381	1	1	1	1	0.948052	0.973333	1	0.961039	0.980132	1	0.961039	0.980132	1	1	1
785	2.1.1.20	glycine N-methyltransferase	2	83	10	1	0.8	0.888889	1	0.9	0.947368	1	0.4	0.571429	0	0	0	0	0	0	1	0.3	0.461538	1	0.3	0.461538	1	0.5	0.666667
786	2.1.1.200	tRNA (cytidine32/uridine32-2'-O)-methyltransferase	2	305	38	0.902439	0.973684	0.936709	1	0.947368	0.972973	1	0.210526	0.347826	0	0	0	0	0	0	1	0.5	0.666667	1	0.263158	0.416667	1	0.552632	0.711864
787	2.1.1.201	2-methoxy-6-polyprenyl-1,4-benzoquinol methylase	2	281	35	1	0.857143	0.923077	0.969697	0.914286	0.941176	1	0.914286	0.955224	0	0	0	0	0	0	1	0.885714	0.939394	1	0.8	0.888889	1	0.942857	0.970588
788	2.1.1.202	multisite-specific tRNA:(cytosine-C5)-methyltransferase	2	169	20	1	0.85	0.918919	0.782609	0.9	0.837209	1	0.1	0.181818	0	0	0	0	0	0	1	0.2	0.333333	1	0.1	0.181818	1	0.2	0.333333
789	2.1.1.203	tRNA (cytosine34-C5)-methyltransferase	2	184	22	0.833333	0.909091	0.869565	0.826087	0.863636	0.844444	1	0.318182	0.482759	0	0	0	0	0	0	1	0.318182	0.482759	1	0.227273	0.37037	1	0.409091	0.580645
790	2.1.1.204	tRNA (cytosine38-C5)-methyltransferase	2	210	26	0.913043	0.807692	0.857143	1	0.730769	0.844444	1	0.0769231	0.142857	0	0	0	0	0	0	1	0.5	0.666667	1	0.153846	0.266667	1	0.538462	0.7
791	2.1.1.205	tRNA (cytidine32/guanosine34-2'-O)-methyltransferase	2	208	26	0.884615	0.884615	0.884615	0.888889	0.923077	0.90566	0.956522	0.846154	0.897959	0	0	0	0	0	0	0.923077	0.461538	0.615385	0.888889	0.307692	0.457143	1	0.846154	0.916667
792	2.1.1.206	tRNA (cytidine56-2'-O)-methyltransferase	2	146	18	1	0.944444	0.971429	1	0.944444	0.971429	1	1	1	1	1	1	0	0	0	1	1	1	1	1	1	1	1	1
793	2.1.1.207	tRNA (cytidine34-2'-O)-methyltransferase	2	636	79	0.987013	0.962025	0.974359	0.974359	0.962025	0.968153	1	0.468354	0.637931	0	0	0	0	0	0	1	0.822785	0.902778	1	0.468354	0.637931	1	0.873418	0.932432
794	2.1.1.21	methylamine---glutamate N-methyltransferase	2	306	38	0.972973	0.947368	0.96	0.880952	0.973684	0.925	0	0	0	0	0	0	0	0	0	0	0	0	0	0	0	0	0	0
795	2.1.1.211	tRNASer (uridine44-2'-O)-methyltransferase	2	217	27	0.548387	0.62963	0.586207	0.823529	0.518519	0.636364	0.85	0.62963	0.723404	0	0	0	0	0	0	1	0.814815	0.897959	1	0.62963	0.772727	1	0.888889	0.941176
796	2.1.1.213	tRNA (guanine10-N2)-dimethyltransferase	2	153	19	0.9375	0.789474	0.857143	1	0.789474	0.882353	1	0.210526	0.347826	0	0	0	0	0	0	1	0.157895	0.272727	1	0.105263	0.190476	1	0.263158	0.416667
797	2.1.1.214	tRNA (guanine10-N2)-methyltransferase	2	273	33	0.517857	0.878788	0.651685	0.870968	0.818182	0.84375	0	0	0	0	0	0	0	0	0	1	0.0606061	0.114286	0	0	0	1	0.0606061	0.114286
798	2.1.1.217	tRNA (adenine22-N1)-methyltransferase	2	512	64	1	0.96875	0.984127	1	1	1	1	0.03125	0.0606061	0	0	0	0	0	0	1	0.015625	0.0307692	1	0.015625	0.0307692	1	0.03125	0.0606061
799	2.1.1.22	carnosine N-methyltransferase	2	264	32	0.862069	0.78125	0.819672	0.925926	0.78125	0.847458	1	0.25	0.4	0	0	0	0	0	0	1	0.3125	0.47619	1	0.21875	0.358974	1	0.375	0.545455
800	2.1.1.221	tRNA (guanine9-N1)-methyltransferase	2	392	48	0.954545	0.875	0.913043	0.930233	0.833333	0.879121	1	0.458333	0.628571	0	0	0	0	0	0	1	0.75	0.857143	1	0.395833	0.567164	1	0.8125	0.896552
801	2.1.1.223	tRNA1Val (adenine37-N6)-methyltransferase	2	409	51	0.962264	1	0.980769	1	0.960784	0.98	1	0.823529	0.903226	0.64557	1	0.784615	1	0.764706	0.866667	1	0.941176	0.969697	0.923077	0.941176	0.932039	0.962264	1	0.980769
802	2.1.1.225	tRNA:m4X modification enzyme	2	229	28	0.8	0.857143	0.827586	1	0.714286	0.833333	1	0.142857	0.25	0	0	0	0	0	0	1	0.821429	0.901961	1	0.285714	0.444444	1	0.821429	0.901961
803	2.1.1.228	tRNA (guanine37-N1)-methyltransferase	2	497	62	0.785714	0.709677	0.745763	0.836364	0.741935	0.786325	0.977273	0.693548	0.811321	0.712644	1	0.832215	1	0.790323	0.882883	0.941176	0.774194	0.849558	0.932203	0.887097	0.909091	0.984127	1	0.992
804	2.1.1.229	tRNA (carboxymethyluridine34-5-O)-methyltransferase	2	359	44	0.578125	0.840909	0.685185	0.918919	0.772727	0.839506	1	0.386364	0.557377	0	0	0	0	0	0	1	0.454545	0.625	1	0.295455	0.45614	1	0.590909	0.742857
805	2.1.1.233	[phosphatase 2A protein]-leucine-carboxy methyltransferase	2	185	22	0.84	0.954545	0.893617	0.909091	0.909091	0.909091	1	0.318182	0.482759	0	0	0	0	0	0	0.947368	0.818182	0.878049	0.916667	0.5	0.647059	0.95	0.863636	0.904762
806	2.1.1.240	trans-resveratrol di-O-methyltransferase	2	135	16	0.833333	0.625	0.714286	0.8125	0.8125	0.8125	1	0.5625	0.72	0	0	0	0	0	0	0	0	0	1	0.0625	0.117647	1	0.5625	0.72
807	2.1.1.242	16S rRNA (guanine1516-N2)-methyltransferase	2	323	40	0.975	0.975	0.975	1	1	1	1	0.925	0.961039	1	1	1	1	0.95	0.974359	1	1	1	1	1	1	1	1	1
808	2.1.1.244	protein N-terminal methyltransferase	2	268	33	0.815789	0.939394	0.873239	0.965517	0.848485	0.903226	1	0.333333	0.5	0	0	0	0	0	0	1	0.575758	0.730769	1	0.333333	0.5	1	0.606061	0.754717
809	2.1.1.245	5-methyltetrahydrosarcinapterin---corrinoid/iron-sulfur protein Co-methyltransferase	2	173	21	0.944444	0.809524	0.871795	1	0.857143	0.923077	1	0.190476	0.32	0	0	0	0	0	0	1	0.428571	0.6	1	0.238095	0.384615	1	0.428571	0.6
810	2.1.1.246	[methyl-Co(III) methanol-specific corrinoid protein]---coenzyme M methyltransferase	2	106	13	1	0.923077	0.96	0.928571	1	0.962963	1	0.230769	0.375	0	0	0	0	0	0	1	0.153846	0.266667	1	0.153846	0.266667	1	0.230769	0.375
811	2.1.1.250	trimethylamine---corrinoid protein Co-methyltransferase	2	297	36	0.972222	0.972222	0.972222	0.916667	0.916667	0.916667	1	0.0555556	0.105263	0	0	0	0	0	0	0	0	0	0	0	0	1	0.0555556	0.105263
812	2.1.1.257	tRNA (pseudouridine54-N1)-methyltransferase	2	135	16	1	0.8125	0.896552	0.916667	0.6875	0.785714	1	0.3125	0.47619	1	0.9375	0.967742	0	0	0	1	0.5625	0.72	1	0.5625	0.72	1	0.9375	0.967742
813	2.1.1.260	rRNA small subunit pseudouridine methyltransferase Nep1	2	393	49	0.97561	0.816327	0.888889	0.789474	0.918367	0.849057	1	0.183673	0.310345	0	0	0	0	0	0	0	0	0	0	0	0	1	0.183673	0.310345
814	2.1.1.265	tellurite methyltransferase	2	144	17	0.823529	0.823529	0.823529	0.666667	0.823529	0.736842	1	0.411765	0.583333	0	0	0	0	0	0	1	0.235294	0.380952	1	0.235294	0.380952	1	0.411765	0.583333
815	2.1.1.266	23S rRNA (adenine2030-N6)-methyltransferase	2	561	70	0.985714	0.985714	0.985714	1	0.985714	0.992806	1	0.0428571	0.0821918	0	0	0	0	0	0	1	0.271429	0.426966	1	0.128571	0.227848	1	0.271429	0.426966
816	2.1.1.268	tRNAThr (cytosine32-N3)-methyltransferase	2	79	9	0.875	0.777778	0.823529	0.888889	0.888889	0.888889	1	0.666667	0.8	0	0	0	0	0	0	1	0.111111	0.2	1	0.111111	0.2	1	0.666667	0.8
817	2.1.1.274	salicylate 1-O-methyltransferase	2	225	28	0.875	0.75	0.807692	0.724138	0.75	0.736842	1	0.107143	0.193548	0	0	0	0	0	0	0.8	0.142857	0.242424	0.5	0.0357143	0.0666667	0.857143	0.214286	0.342857
818	2.1.1.282	tRNAPhe 7-[(3-amino-3-carboxypropyl)-4-demethylwyosine37-N4]-methyltransferase	2	265	33	1	0.787879	0.881356	0.933333	0.848485	0.888889	1	0.242424	0.390244	0	0	0	0	0	0	1	0.69697	0.821429	1	0.242424	0.390244	1	0.69697	0.821429
819	2.1.1.286	25S rRNA (adenine2142-N1)-methyltransferase	2	195	24	0.952381	0.833333	0.888889	1	0.833333	0.909091	0	0	0	0	0	0	0	0	0	0	0	0	0	0	0	0	0	0
820	2.1.1.287	25S rRNA (adenine645-N1)-methyltransferase	2	303	37	0.9375	0.810811	0.869565	0.969697	0.864865	0.914286	0	0	0	0	0	0	0	0	0	1	0.0540541	0.102564	0	0	0	1	0.0540541	0.102564
821	2.1.1.289	cobalt-precorrin-7 (C5)-methyltransferase	2	226	28	0.923077	0.857143	0.888889	0.896552	0.928571	0.912281	1	0.0714286	0.133333	0	0	0	0	0	0	0.166667	0.0714286	0.1	0.5	0.0357143	0.0666667	0.75	0.107143	0.1875
822	2.1.1.295	2-methyl-6-phytyl-1,4-hydroquinone methyltransferase	2	153	18	1	0.777778	0.875	0.944444	0.944444	0.944444	1	0.611111	0.758621	0	0	0	0	0	0	1	0.666667	0.8	1	0.611111	0.758621	1	0.666667	0.8
823	2.1.1.296	methyltransferase cap2	2	112	13	1	0.461538	0.631579	0.642857	0.692308	0.666667	1	0.153846	0.266667	0	0	0	0	0	0	1	0.384615	0.555556	1	0.230769	0.375	1	0.384615	0.555556
824	2.1.1.297	peptide chain release factor N5-glutamine methyltransferase	2	606	75	0.942857	0.88	0.910345	0.802326	0.92	0.857143	0.95	0.506667	0.66087	0.733333	0.88	0.8	0.486486	0.72	0.580645	0.952381	0.533333	0.683761	0.74026	0.76	0.75	0.956522	0.88	0.916667
825	2.1.1.298	ribosomal protein L3 N5-glutamine methyltransferase	2	440	54	0.981481	0.981481	0.981481	0.963636	0.981481	0.972477	1	0.518519	0.682927	0	0	0	0	0	0	1	0.925926	0.961538	1	0.5	0.666667	1	0.925926	0.961538
826	2.1.1.309	18S rRNA (guanine1575-N7)-methyltransferase	2	262	32	1	0.90625	0.95082	0.96875	0.96875	0.96875	1	0.53125	0.693878	0	0	0	0	0	0	1	0.3125	0.47619	1	0.28125	0.439024	1	0.5625	0.72
827	2.1.1.310	25S rRNA (cytosine2870-C5)-methyltransferase	2	329	41	0.9	0.878049	0.888889	1	0.853659	0.921053	1	0.097561	0.177778	0	0	0	0	0	0	1	0.219512	0.36	1	0.097561	0.177778	1	0.317073	0.481481
828	2.1.1.311	25S rRNA (cytosine2278-C5)-methyltransferase	2	312	39	0.916667	0.846154	0.88	0.921053	0.897436	0.909091	0	0	0	0	0	0	0	0	0	0	0	0	0	0	0	0	0	0
829	2.1.1.313	25S rRNA (uracil2634-N3)-methyltransferase	2	364	45	0.928571	0.866667	0.896552	0.97619	0.911111	0.942529	0	0	0	0	0	0	0	0	0	1	0.0222222	0.0434783	0	0	0	1	0.0222222	0.0434783
830	2.1.1.314	diphthine methyl ester synthase	2	238	29	0.928571	0.896552	0.912281	1	0.862069	0.925926	1	0.137931	0.242424	0	0	0	0	0	0	1	0.758621	0.862745	1	0.103448	0.1875	1	0.758621	0.862745
831	2.1.1.317	sphingolipid C9-methyltransferase	2	90	11	1	0.727273	0.842105	0.642857	0.818182	0.72	1	0.272727	0.428571	0	0	0	0	0	0	1	0.727273	0.842105	1	0.363636	0.533333	1	0.818182	0.9
832	2.1.1.319	type I protein arginine methyltransferase	2	554	69	0.888889	0.811594	0.848485	0.965517	0.811594	0.88189	0.818182	0.26087	0.395604	0.514925	1	0.679803	0	0	0	0.944444	0.246377	0.390805	0.727273	0.347826	0.470588	0.851852	1	0.92
833	2.1.1.320	type II protein arginine methyltransferase	2	354	44	0.88	0.5	0.637681	0.75	0.545455	0.631579	1	0.0227273	0.0444444	0	0	0	0	0	0	1	0.181818	0.307692	1	0.0909091	0.166667	1	0.204545	0.339623
834	2.1.1.321	type III protein arginine methyltransferase	2	200	24	0.909091	0.833333	0.869565	0.84	0.875	0.857143	1	0.25	0.4	0	0	0	0	0	0	1	0.208333	0.344828	1	0.208333	0.344828	1	0.291667	0.451613
835	2.1.1.322	type IV protein arginine methyltransferase	2	147	18	1	0.777778	0.875	0.894737	0.944444	0.918919	0	0	0	0	0	0	0	0	0	0	0	0	0	0	0	0	0	0
836	2.1.1.325	juvenile hormone-III synthase	2	156	19	0.73913	0.894737	0.809524	1	0.631579	0.774194	0	0	0	0	0	0	0	0	0	0	0	0	0	0	0	0	0	0
837	2.1.1.329	demethylphylloquinol methyltransferase	2	143	17	1	0.941176	0.969697	1	0.941176	0.969697	1	0.647059	0.785714	0	0	0	0	0	0	1	0.705882	0.827586	1	0.529412	0.692308	1	0.823529	0.903226
838	2.1.1.33	tRNA (guanine46-N7)-methyltransferase	2	529	66	0.964286	0.818182	0.885246	0.964912	0.833333	0.894309	0.966102	0.863636	0.912	1	1	1	1	0.727273	0.842105	0.952381	0.909091	0.930233	0.984127	0.939394	0.96124	1	1	1
839	2.1.1.334	methanethiol S-methyltransferase	2	120	14	0.928571	0.928571	0.928571	0.857143	0.857143	0.857143	0	0	0	0	0	0	0	0	0	1	0.357143	0.526316	0	0	0	1	0.357143	0.526316
840	2.1.1.34	tRNA (guanosine18-2'-O)-methyltransferase	2	440	54	1	0.740741	0.851064	0.975	0.722222	0.829787	1	0.12963	0.229508	0	0	0	0	0	0	1	0.481481	0.65	1	0.203704	0.338462	1	0.5	0.666667
841	2.1.1.342	anaerobilin synthase	2	116	14	1	1	1	0.933333	1	0.965517	0	0	0	0	0	0	0	0	0	0	0	0	0	0	0	0	0	0
842	2.1.1.346	U6 snRNA m6A methyltransferase	2	121	15	1	0.866667	0.928571	1	0.8	0.888889	0	0	0	0	0	0	0	0	0	0.8	0.533333	0.64	0	0	0	1	0.533333	0.695652
843	2.1.1.348	mRNA m6A methyltransferase	2	294	36	0.821429	0.638889	0.71875	0.884615	0.638889	0.741935	0	0	0	0	0	0	0	0	0	0.869565	0.555556	0.677966	1	0.0833333	0.153846	1	0.555556	0.714286
844	2.1.1.35	tRNA (uracil54-C5)-methyltransferase	2	421	52	0.921569	0.903846	0.912621	0.94	0.903846	0.921569	0.973684	0.711538	0.822222	0	0	0	0	0	0	1	0.769231	0.869565	1	0.711538	0.831461	1	0.788462	0.88172
845	2.1.1.37	DNA (cytosine-5-)-methyltransferase	2	712	89	0.61165	0.707865	0.65625	0.804878	0.741573	0.77193	0.927273	0.573034	0.708333	0.776786	0.977528	0.865672	0.960784	0.550562	0.7	0.981132	0.58427	0.732394	0.884615	0.775281	0.826347	0.966667	0.977528	0.972067
846	2.1.1.4	acetylserotonin O-methyltransferase	2	117	14	1	0.571429	0.727273	1	0.714286	0.833333	1	0.285714	0.444444	0	0	0	0	0	0	0.75	0.214286	0.333333	1	0.142857	0.25	1	0.357143	0.526316
847	2.1.1.41	sterol 24-C-methyltransferase	2	223	27	0.961538	0.925926	0.943396	1	0.962963	0.981132	1	0.740741	0.851064	0	0	0	0	0	0	1	0.481481	0.65	1	0.444444	0.615385	1	0.777778	0.875
848	2.1.1.43	histone-lysine N-methyltransferase (Deleted)	2	712	89	0.521739	0.134831	0.214286	0.268293	0.123596	0.169231	0.956522	0.247191	0.392857	0.861702	0.910112	0.885246	1	0.146067	0.254902	0.880952	0.41573	0.564885	0.96	0.539326	0.690647	0.987805	0.910112	0.947368
849	2.1.1.44	L-histidine Nalpha-methyltransferase	2	153	18	1	0.888889	0.941176	0.941176	0.888889	0.914286	1	0.111111	0.2	0	0	0	0	0	0	1	0.277778	0.434783	1	0.166667	0.285714	1	0.333333	0.5
850	2.1.1.45	thymidylate synthase	2	437	54	0.953488	0.759259	0.845361	0.921569	0.87037	0.895238	1	0.62963	0.772727	1	0.962963	0.981132	1	0.537037	0.698795	1	0.685185	0.813187	1	0.722222	0.83871	1	0.962963	0.981132
851	2.1.1.5	betaine---homocysteine S-methyltransferase	2	120	15	0.928571	0.866667	0.896552	0.857143	0.8	0.827586	1	0.266667	0.421053	0	0	0	0	0	0	1	0.4	0.571429	1	0.266667	0.421053	1	0.466667	0.636364
852	2.1.1.56	mRNA (guanine-N7)-methyltransferase	2	310	38	0.939394	0.815789	0.873239	0.965517	0.736842	0.835821	0.892857	0.657895	0.757576	1	1	1	0	0	0	1	0.578947	0.733333	0.962963	0.684211	0.8	0.95	1	0.974359
853	2.1.1.57	methyltransferase cap1	2	109	13	0.769231	0.769231	0.769231	0.909091	0.769231	0.833333	1	0.307692	0.470588	0	0	0	0	0	0	0.5	0.692308	0.580645	0.8	0.307692	0.444444	0.9	0.692308	0.782609
854	2.1.1.6	catechol O-methyltransferase	2	244	30	0.931034	0.9	0.915254	0.925926	0.833333	0.877193	1	0.133333	0.235294	0	0	0	0	0	0	1	0.3	0.461538	1	0.133333	0.235294	1	0.366667	0.536585
855	2.1.1.60	calmodulin-lysine N-methyltransferase	2	180	22	0.782609	0.818182	0.8	1	0.818182	0.9	1	0.227273	0.37037	0	0	0	0	0	0	1	0.454545	0.625	1	0.181818	0.307692	1	0.5	0.666667
856	2.1.1.61	tRNA 5-(aminomethyl)-2-thiouridylate-methyltransferase	2	551	68	1	0.882353	0.9375	1	0.882353	0.9375	1	0.867647	0.929134	0	0	0	0	0	0	1	0.926471	0.961832	1	0.897059	0.945736	1	0.926471	0.961832
857	2.1.1.63	methylated-DNA---[protein]-cysteine S-methyltransferase	2	599	74	0.930556	0.905405	0.917808	0.893333	0.905405	0.899329	1	0.175676	0.298851	1	0.972973	0.986301	1	0.405405	0.576923	0.962963	0.702703	0.8125	0.983333	0.797297	0.880597	1	0.972973	0.986301
858	2.1.1.67	thiopurine S-methyltransferase	2	402	50	0.980392	1	0.990099	0.907407	0.98	0.942308	1	0.78	0.876404	0.769231	1	0.869565	0.943396	1	0.970874	0.979592	0.96	0.969697	0.980392	1	0.990099	0.925926	1	0.961538
859	2.1.1.68	caffeate O-methyltransferase	2	484	60	0.980769	0.85	0.910714	0.857143	0.9	0.878049	1	0.15	0.26087	0	0	0	0	0	0	1	0.166667	0.285714	1	0.1	0.181818	1	0.25	0.4
860	2.1.1.72	site-specific DNA-methyltransferase (adenine-specific)	2	712	89	0.54	0.606742	0.571429	0.672414	0.438202	0.530612	0.473684	0.202247	0.283465	0.925926	0.842697	0.882353	0.539474	0.460674	0.49697	0.911765	0.348315	0.504065	0.728571	0.573034	0.641509	0.863636	0.853933	0.858757
861	2.1.1.74	methylenetetrahydrofolate---tRNA-(uracil54-C5)-methyltransferase [NAD(P)H-oxidizing]	2	592	74	0.986301	0.972973	0.979592	0.986667	1	0.993289	1	0.986486	0.993197	1	1	1	1	1	1	1	1	1	1	1	1	1	1	1
862	2.1.1.77	protein-L-isoaspartate(D-aspartate) O-methyltransferase	2	543	67	0.818182	0.940299	0.875	0.942029	0.970149	0.955882	0.981818	0.80597	0.885246	0.817073	1	0.899329	1	0.597015	0.747664	1	0.80597	0.892562	0.964286	0.80597	0.878049	0.971014	1	0.985294
863	2.1.1.79	cyclopropane-fatty-acyl-phospholipid synthase	2	441	54	0.546667	0.759259	0.635659	0.647887	0.851852	0.736	0.68	0.314815	0.43038	0	0	0	0	0	0	1	0.0185185	0.0363636	0.5	0.0185185	0.0357143	1	0.314815	0.478873
864	2.1.1.8	histamine N-methyltransferase	2	131	16	0.846154	0.6875	0.758621	1	0.75	0.857143	1	0.125	0.222222	0	0	0	0	0	0	1	0.5	0.666667	1	0.3125	0.47619	1	0.5	0.666667
865	2.1.1.80	protein-glutamate O-methyltransferase	2	618	77	0.853659	0.909091	0.880503	1	0.844156	0.915493	1	0.376623	0.54717	0	0	0	0	0	0	1	0.493506	0.66087	1	0.298701	0.46	1	0.623377	0.768
866	2.1.1.85	protein-histidine N-methyltransferase	2	81	9	0.888889	0.888889	0.888889	1	1	1	1	0.222222	0.363636	0	0	0	0	0	0	1	0.555556	0.714286	1	0.333333	0.5	1	0.555556	0.714286
867	2.1.1.86	tetrahydromethanopterin S-methyltransferase	2	345	43	0.945946	0.813953	0.875	0.916667	0.767442	0.835443	0.961538	0.581395	0.724638	1	1	1	1	0.465116	0.634921	1	0.790698	0.883117	1	0.837209	0.911392	1	1	1
868	2.1.1.95	tocopherol C-methyltransferase	2	161	20	0.888889	0.8	0.842105	1	0.8	0.888889	1	0.65	0.787879	0	0	0	0	0	0	1	0.2	0.333333	1	0.2	0.333333	1	0.65	0.787879
869	2.1.1.98	diphthine synthase	2	156	19	0.894737	0.894737	0.894737	0.904762	1	0.95	0.485714	0.894737	0.62963	0.372549	1	0.542857	0.28125	0.947368	0.433735	0.826087	1	0.904762	0.395833	1	0.567164	0.730769	1	0.844444
870	2.1.2.1	glycine hydroxymethyltransferase	2	460	57	0.888889	0.701754	0.784314	0.792453	0.736842	0.763636	1	0.561404	0.719101	1	0.754386	0.86	1	0.736842	0.848485	1	0.596491	0.747253	1	0.754386	0.86	1	0.77193	0.871287
871	2.1.2.10	aminomethyltransferase	2	553	68	0.963636	0.779412	0.861789	0.512821	0.882353	0.648649	1	0.676471	0.807018	1	0.955882	0.977444	1	0.691176	0.817391	1	0.75	0.857143	1	0.779412	0.876033	1	0.955882	0.977444
872	2.1.2.11	3-methyl-2-oxobutanoate hydroxymethyltransferase	2	458	57	0.915254	0.947368	0.931034	0.964286	0.947368	0.955752	1	0.912281	0.954128	1	1	1	1	0.807018	0.893204	1	0.912281	0.954128	1	0.912281	0.954128	1	1	1
873	2.1.2.2	phosphoribosylglycinamide formyltransferase 1	2	447	55	0.938776	0.836364	0.884615	0.754098	0.836364	0.793103	1	0.290909	0.450704	0	0	0	0	0	0	1	0.563636	0.72093	1	0.327273	0.493151	1	0.618182	0.764045
874	2.1.2.9	methionyl-tRNA formyltransferase	2	441	55	1	0.545455	0.705882	0.578947	0.8	0.671756	1	0.345455	0.513514	0.555556	1	0.714286	1	0.290909	0.450704	1	0.454545	0.625	0.837838	0.563636	0.673913	0.964912	1	0.982143
875	2.1.3.1	methylmalonyl-CoA carboxytransferase	2	77	9	0.857143	0.666667	0.75	1	0.888889	0.941176	1	0.666667	0.8	0	0	0	0	0	0	0	0	0	1	0.333333	0.5	1	0.666667	0.8
876	2.1.3.11	N-succinylornithine carbamoyltransferase	2	119	14	1	1	1	1	1	1	0	0	0	0	0	0	0	0	0	0	0	0	0	0	0	0	0	0
877	2.1.3.2	aspartate carbamoyltransferase	2	610	76	0.943662	0.881579	0.911565	0.8	0.947368	0.86747	1	0.947368	0.972973	0.938272	1	0.968153	1	0.947368	0.972973	1	0.947368	0.972973	0.973333	0.960526	0.966887	0.962025	1	0.980645
878	2.1.3.3	ornithine carbamoyltransferase	2	432	53	1	0.716981	0.835165	0.851852	0.867925	0.859813	1	0.811321	0.895833	0.852459	0.981132	0.912281	1	0.641509	0.781609	1	0.830189	0.907216	1	0.90566	0.950495	1	0.981132	0.990476
879	2.1.4.1	glycine amidinotransferase	2	156	19	0.826087	1	0.904762	0.809524	0.894737	0.85	1	0.263158	0.416667	0	0	0	0	0	0	1	0.263158	0.416667	1	0.157895	0.272727	1	0.368421	0.538462
880	2.10.1.1	molybdopterin molybdotransferase	2	416	51	0.947368	0.705882	0.808989	0.822222	0.72549	0.770833	1	0.313725	0.477612	0	0	0	0	0	0	1	0.686275	0.813953	1	0.352941	0.521739	1	0.745098	0.853933
881	2.2.1.1	transketolase	2	584	73	0.779221	0.821918	0.8	0.816901	0.794521	0.805556	1	0.273973	0.430108	1	1	1	1	0.260274	0.413043	1	0.246575	0.395604	1	0.410959	0.582524	1	1	1
882	2.2.1.2	transaldolase	2	485	60	0.741379	0.716667	0.728814	0.957447	0.75	0.841121	1	0.566667	0.723404	1	1	1	1	0.466667	0.636364	1	0.6	0.75	1	0.8	0.888889	1	1	1
883	2.2.1.6	acetolactate synthase	2	564	70	0.943396	0.714286	0.813008	0.766667	0.657143	0.707692	1	0.0714286	0.133333	0.92	0.985714	0.951724	0.916667	0.157143	0.268293	1	0.3	0.461538	0.974359	0.542857	0.697248	1	0.985714	0.992806
884	2.2.1.7	1-deoxy-D-xylulose-5-phosphate synthase	2	698	87	1	0.885057	0.939024	1	0.873563	0.932515	1	0.827586	0.90566	1	0.988506	0.99422	1	0.83908	0.9125	1	0.827586	0.90566	1	0.91954	0.958084	1	0.988506	0.99422
885	2.2.1.9	2-succinyl-5-enolpyruvyl-6-hydroxy-3-cyclohexene-1-carboxylic-acid synthase	2	644	80	0.9625	0.9625	0.9625	0.975	0.975	0.975	1	0.9125	0.954248	0.952381	1	0.97561	1	0.95	0.974359	1	0.975	0.987342	1	0.975	0.987342	1	1	1
886	2.3.1.1	amino-acid N-acetyltransferase	2	552	68	0.594937	0.691176	0.639456	0.737705	0.661765	0.697674	0.909091	0.147059	0.253165	1	0.823529	0.903226	0.947368	0.264706	0.413793	1	0.367647	0.537634	1	0.455882	0.626263	1	0.823529	0.903226
887	2.3.1.101	formylmethanofuran---tetrahydromethanopterin N-formyltransferase	2	123	15	1	0.933333	0.965517	1	0.733333	0.846154	1	0.6	0.75	0	0	0	0	0	0	1	0.8	0.888889	1	0.733333	0.846154	1	0.8	0.888889
888	2.3.1.108	alpha-tubulin N-acetyltransferase	2	152	18	1	0.722222	0.83871	1	0.777778	0.875	0.833333	0.277778	0.416667	1	1	1	0	0	0	0.866667	0.722222	0.787879	1	0.722222	0.83871	1	1	1
889	2.3.1.109	arginine N-succinyltransferase	2	376	46	0.930233	0.869565	0.898876	0.88	0.956522	0.916667	1	0.130435	0.230769	1	0.978261	0.989011	1	0.26087	0.413793	1	0.5	0.666667	1	0.695652	0.820513	1	0.978261	0.989011
890	2.3.1.117	2,3,4,5-tetrahydropyridine-2,6-dicarboxylate N-succinyltransferase	2	553	68	0.969231	0.926471	0.947368	0.96875	0.911765	0.939394	1	0.676471	0.807018	1	0.985294	0.992593	1	0.882353	0.9375	0.981481	0.779412	0.868852	1	0.897059	0.945736	1	0.985294	0.992593
891	2.3.1.118	N-hydroxyarylamine O-acetyltransferase	2	487	60	0.966102	0.95	0.957983	0.933333	0.933333	0.933333	1	0.0333333	0.0645161	0	0	0	0	0	0	1	0.0333333	0.0645161	1	0.0333333	0.0645161	1	0.0333333	0.0645161
892	2.3.1.12	dihydrolipoyllysine-residue acetyltransferase	2	449	55	0.767442	0.6	0.673469	0.76087	0.636364	0.693069	0.5	0.0909091	0.153846	0.578947	1	0.733333	0.189189	0.509091	0.275862	0.4	0.4	0.4	0.404494	0.654545	0.5	0.846154	1	0.916667
893	2.3.1.129	acyl-[acyl-carrier-protein]---UDP-N-acetylglucosamine O-acyltransferase	2	508	63	1	1	1	0.954545	1	0.976744	0.95	0.904762	0.926829	0.642857	1	0.782609	0.938462	0.968254	0.953125	1	0.968254	0.983871	0.953846	0.984127	0.96875	0.863014	1	0.926471
894	2.3.1.133	shikimate O-hydroxycinnamoyltransferase	2	672	84	0.808989	0.857143	0.83237	0.918033	0.666667	0.772414	0.571429	0.047619	0.0879121	0	0	0	0	0	0	1	0.0119048	0.0235294	1	0.0119048	0.0235294	1	0.047619	0.0909091
895	2.3.1.135	phosphatidylcholine---retinol O-acyltransferase	2	96	12	1	0.916667	0.956522	1	0.833333	0.909091	1	0.416667	0.588235	0	0	0	0	0	0	1	0.166667	0.285714	1	0.166667	0.285714	1	0.416667	0.588235
896	2.3.1.137	carnitine O-octanoyltransferase	2	97	12	0.714286	0.833333	0.769231	1	0.833333	0.909091	1	0.333333	0.5	0	0	0	0	0	0	1	0.25	0.4	1	0.333333	0.5	1	0.416667	0.588235
897	2.3.1.15	glycerol-3-phosphate 1-O-acyltransferase	2	587	73	0.959184	0.643836	0.770492	0.864407	0.69863	0.772727	0.925926	0.342466	0.5	0.791209	0.986301	0.878049	0.882353	0.410959	0.560748	1	0.479452	0.648148	0.894737	0.69863	0.784615	0.9	0.986301	0.941176
898	2.3.1.158	phospholipid:diacylglycerol acyltransferase	2	224	27	1	0.777778	0.875	0.92	0.851852	0.884615	1	0.666667	0.8	0	0	0	0	0	0	1	0.666667	0.8	1	0.592593	0.744186	1	0.740741	0.851064
899	2.3.1.16	acetyl-CoA C-acyltransferase	2	553	68	0.916667	0.647059	0.758621	0.813559	0.705882	0.755906	0.913043	0.308824	0.461538	0.770115	0.985294	0.864516	0.911765	0.455882	0.607843	0.918367	0.661765	0.769231	0.888889	0.705882	0.786885	0.957143	0.985294	0.971014
900	2.3.1.168	dihydrolipoyllysine-residue (2-methylpropanoyl)transferase	2	611	76	0.911765	0.815789	0.861111	0.927536	0.842105	0.882759	0.970588	0.434211	0.6	0	0	0	0	0	0	1	0.302632	0.464646	1	0.210526	0.347826	1	0.526316	0.689655
901	2.3.1.176	propanoyl-CoA C-acyltransferase	2	189	23	1	0.913043	0.954545	0.875	0.913043	0.893617	1	0.826087	0.904762	0	0	0	0	0	0	1	0.782609	0.878049	1	0.73913	0.85	1	0.869565	0.930233
902	2.3.1.178	diaminobutyrate acetyltransferase	2	290	36	0.971429	0.944444	0.957746	0.96875	0.861111	0.911765	1	0.416667	0.588235	0	0	0	0	0	0	0.923077	0.333333	0.489796	1	0.222222	0.363636	1	0.527778	0.690909
903	2.3.1.179	beta-ketoacyl-[acyl-carrier-protein] synthase II	2	533	66	0.746269	0.757576	0.75188	0.926829	0.575758	0.71028	0.875	0.212121	0.341463	0	0	0	0	0	0	1	0.0606061	0.114286	0.833333	0.0757576	0.138889	1	0.227273	0.37037
904	2.3.1.180	beta-ketoacyl-[acyl-carrier-protein] synthase III	2	634	79	0.957746	0.860759	0.906667	0.814815	0.835443	0.825	0.861111	0.392405	0.53913	0.429412	0.924051	0.586345	0.649351	0.632911	0.641026	0.957447	0.56962	0.714286	0.617021	0.734177	0.67052	0.802198	0.924051	0.858824
905	2.3.1.181	lipoyl(octanoyl) transferase	2	465	58	0.846154	0.948276	0.894309	0.8125	0.896552	0.852459	0.98	0.844828	0.907407	0.966667	1	0.983051	1	0.896552	0.945455	1	0.896552	0.945455	1	0.948276	0.973451	1	1	1
906	2.3.1.182	(R)-citramalate synthase (Deleted)	2	144	17	1	1	1	0.708333	1	0.829268	0.5	0.470588	0.484848	0	0	0	0	0	0	0.357143	0.294118	0.322581	0.3	0.176471	0.222222	1	0.529412	0.692308
907	2.3.1.183	phosphinothricin acetyltransferase	2	473	58	0.666667	0.896552	0.764706	0.75	0.827586	0.786885	0.5	0.0172414	0.0333333	0	0	0	0	0	0	1	0.0344828	0.0666667	1	0.0172414	0.0338983	1	0.0517241	0.0983607
908	2.3.1.184	acyl-homoserine-lactone synthase	2	270	33	0.714286	0.606061	0.655738	0.641026	0.757576	0.694444	0.785714	0.333333	0.468085	1	0.969697	0.984615	0	0	0	1	0.393939	0.565217	1	0.545455	0.705882	1	0.969697	0.984615
909	2.3.1.187	acetyl-S-ACP:malonate ACP transferase	2	106	13	0.928571	1	0.962963	1	0.923077	0.96	1	0.923077	0.96	0	0	0	0	0	0	0	0	0	1	0.153846	0.266667	1	0.923077	0.96
910	2.3.1.188	omega-hydroxypalmitate O-feruloyl transferase	2	295	36	0.794872	0.861111	0.826667	0.561404	0.888889	0.688172	0	0	0	0	0	0	0	0	0	1	0.0555556	0.105263	0	0	0	1	0.0555556	0.105263
911	2.3.1.189	mycothiol synthase	2	272	34	0.935484	0.852941	0.892308	0.970588	0.970588	0.970588	1	0.852941	0.920635	0.507463	1	0.673267	0.914286	0.941176	0.927536	1	0.911765	0.953846	0.941176	0.941176	0.941176	0.918919	1	0.957746
912	2.3.1.19	phosphate butyryltransferase	2	168	20	1	0.75	0.857143	0.941176	0.8	0.864865	1	0.15	0.26087	0	0	0	0	0	0	1	0.15	0.26087	1	0.1	0.181818	1	0.25	0.4
913	2.3.1.191	UDP-3-O-(3-hydroxyacyl)glucosamine N-acyltransferase	2	674	84	0.987952	0.97619	0.982036	0.987952	0.97619	0.982036	1	0.166667	0.285714	0	0	0	0	0	0	1	0.0119048	0.0235294	1	0.0119048	0.0235294	1	0.166667	0.285714
914	2.3.1.193	tRNAMet cytidine acetyltransferase	2	344	43	1	0.813953	0.897436	0.974359	0.883721	0.926829	1	0.744186	0.853333	0	0	0	0	0	0	1	0.72093	0.837838	1	0.651163	0.788732	1	0.860465	0.925
915	2.3.1.199	very-long-chain 3-oxoacyl-CoA synthase	2	585	72	0.919355	0.791667	0.850746	0.980769	0.708333	0.822581	0.875	0.388889	0.538462	1	1	1	1	0.777778	0.875	1	0.569444	0.725664	1	0.805556	0.892308	1	1	1
916	2.3.1.20	diacylglycerol O-acyltransferase	2	214	26	0.952381	0.769231	0.851064	0.92	0.884615	0.901961	0.8	0.153846	0.258065	0.313253	1	0.477064	0.285714	0.615385	0.390244	0.666667	0.230769	0.342857	0.320755	0.653846	0.43038	0.722222	1	0.83871
917	2.3.1.201	UDP-2-acetamido-3-amino-2,3-dideoxy-glucuronate N-acetyltransferase	2	185	23	0.956522	0.956522	0.956522	1	0.956522	0.977778	1	0.652174	0.789474	0	0	0	0	0	0	1	0.26087	0.413793	1	0.304348	0.466667	1	0.695652	0.820513
918	2.3.1.204	octanoyl-[GcvH]:protein N-octanoyltransferase	2	126	15	1	1	1	1	1	1	1	0.666667	0.8	0	0	0	0	0	0	1	0.8	0.888889	1	0.666667	0.8	1	0.8	0.888889
919	2.3.1.207	beta-ketodecanoyl-[acyl-carrier-protein] synthase	2	177	21	0.954545	1	0.976744	1	1	1	1	0.666667	0.8	0	0	0	0	0	0	0	0	0	0	0	0	1	0.666667	0.8
920	2.3.1.21	carnitine O-palmitoyltransferase	2	382	47	0.906977	0.829787	0.866667	0.914894	0.914894	0.914894	1	0.446809	0.617647	0	0	0	0	0	0	0.970588	0.702128	0.814815	1	0.425532	0.597015	1	0.723404	0.839506
921	2.3.1.210	dTDP-4-amino-4,6-dideoxy-D-galactose acyltransferase	2	145	17	1	0.823529	0.903226	0.9375	0.882353	0.909091	1	0.470588	0.64	0	0	0	0	0	0	1	0.411765	0.583333	1	0.352941	0.521739	1	0.588235	0.740741
922	2.3.1.22	2-acylglycerol O-acyltransferase	2	168	20	0.909091	1	0.952381	1	0.95	0.974359	0.888889	0.4	0.551724	0	0	0	0	0	0	1	0.35	0.518519	1	0.15	0.26087	1	0.4	0.571429
923	2.3.1.225	protein S-acyltransferase	2	712	89	0.909091	0.674157	0.774194	0.847222	0.685393	0.757764	0.984127	0.696629	0.815789	0.977778	0.988764	0.98324	0.981481	0.595506	0.741259	1	0.674157	0.805369	0.986301	0.808989	0.888889	0.977778	0.988764	0.98324
924	2.3.1.23	1-acylglycerophosphocholine O-acyltransferase	2	145	18	0.842105	0.888889	0.864865	0.9375	0.833333	0.882353	0	0	0	0	0	0	0	0	0	1	0.333333	0.5	1	0.0555556	0.105263	1	0.333333	0.5
925	2.3.1.234	N6-L-threonylcarbamoyladenine synthase	2	680	85	0.893333	0.788235	0.8375	0.755319	0.835294	0.793296	0.983871	0.717647	0.829932	1	0.988235	0.994083	1	0.588235	0.740741	1	0.705882	0.827586	0.985294	0.788235	0.875817	1	0.988235	0.994083
926	2.3.1.24	sphingosine N-acyltransferase	2	656	82	0.957143	0.817073	0.881579	0.935065	0.878049	0.90566	1	0.0731707	0.136364	0	0	0	0	0	0	1	0.146341	0.255319	1	0.0487805	0.0930233	1	0.170732	0.291667
927	2.3.1.241	Kdo2-lipid IVA acyltransferase	2	584	73	0.954545	0.863014	0.906475	0.9	0.863014	0.881119	0	0	0	0	0	0	0	0	0	0	0	0	0	0	0	0	0	0
928	2.3.1.243	acyl-Kdo2-lipid IVA acyltransferase	2	130	16	1	0.9375	0.967742	1	0.875	0.933333	1	0.25	0.4	0	0	0	0	0	0	1	0.6875	0.814815	1	0.4375	0.608696	1	0.75	0.857143
929	2.3.1.247	3-keto-5-aminohexanoate cleavage enzyme	2	90	11	0.9	0.818182	0.857143	1	0.909091	0.952381	1	0.727273	0.842105	0	0	0	0	0	0	1	0.727273	0.842105	1	0.727273	0.842105	1	0.727273	0.842105
930	2.3.1.250	[Wnt protein] O-palmitoleoyl transferase	2	112	13	1	0.692308	0.818182	1	0.692308	0.818182	0	0	0	0	0	0	0	0	0	0	0	0	0	0	0	0	0	0
931	2.3.1.251	lipid IVA palmitoyltransferase	2	152	19	1	0.789474	0.882353	1	1	1	1	0.684211	0.8125	1	1	1	1	0.842105	0.914286	1	0.947368	0.972973	1	0.947368	0.972973	1	1	1
932	2.3.1.254	N-terminal methionine Nalpha-acetyltransferase NatB	2	227	28	0.925926	0.892857	0.909091	1	0.892857	0.943396	1	0.0714286	0.133333	0	0	0	0	0	0	1	0.178571	0.30303	1	0.0714286	0.133333	1	0.214286	0.352941
933	2.3.1.255	N-terminal amino-acid Nalpha-acetyltransferase NatA	2	249	30	1	0.966667	0.983051	0.90625	0.966667	0.935484	1	0.3	0.461538	0	0	0	0	0	0	0.8	0.8	0.8	0.909091	0.333333	0.487805	0.96	0.8	0.872727
934	2.3.1.256	N-terminal methionine Nalpha-acetyltransferase NatC	2	275	34	1	0.911765	0.953846	0.970588	0.970588	0.970588	1	0.294118	0.454545	0	0	0	0	0	0	0.913043	0.617647	0.736842	1	0.264706	0.418605	1	0.705882	0.827586
935	2.3.1.257	N-terminal L-serine Nalpha-acetyltransferase NatD	2	273	33	0.833333	0.909091	0.869565	0.965517	0.848485	0.903226	1	0.0606061	0.114286	0	0	0	0	0	0	1	0.181818	0.307692	1	0.0606061	0.114286	1	0.181818	0.307692
936	2.3.1.258	N-terminal methionine Nalpha-acetyltransferase NatE	2	217	27	1	0.703704	0.826087	0.846154	0.814815	0.830189	1	0.407407	0.578947	0	0	0	0	0	0	0.888889	0.296296	0.444444	1	0.296296	0.457143	0.916667	0.407407	0.564103
937	2.3.1.26	sterol O-acyltransferase	2	297	37	0.880952	1	0.936709	0.970588	0.891892	0.929577	1	0.135135	0.238095	0	0	0	0	0	0	1	0.648649	0.786885	1	0.189189	0.318182	1	0.648649	0.786885
938	2.3.1.264	beta-lysine N6-acetyltransferase	2	118	14	0.928571	0.928571	0.928571	0.928571	0.928571	0.928571	0	0	0	0	0	0	0	0	0	0	0	0	0	0	0	0	0	0
939	2.3.1.265	phosphatidylinositol dimannoside acyltransferase	2	239	29	0.928571	0.896552	0.912281	0.774194	0.827586	0.8	0	0	0	0	0	0	0	0	0	1	0.172414	0.294118	1	0.0344828	0.0666667	1	0.172414	0.294118
940	2.3.1.266	[ribosomal protein S18]-alanine N-acetyltransferase	2	609	76	0.864407	0.671053	0.755556	0.861538	0.736842	0.794326	0	0	0	0	0	0	0	0	0	0.333333	0.0131579	0.0253165	0	0	0	1	0.0131579	0.025974
941	2.3.1.267	[ribosomal protein S5]-alanine N-acetyltransferase	2	507	63	0.741935	0.730159	0.736	0.8	0.698413	0.745763	0	0	0	0	0	0	0	0	0	1	0.015873	0.03125	0	0	0	1	0.015873	0.03125
942	2.3.1.269	apolipoprotein N-acyltransferase	2	653	81	0.822222	0.91358	0.865497	0.882353	0.925926	0.903614	0	0	0	0	0	0	0	0	0	0	0	0	0	0	0	0	0	0
943	2.3.1.270	lyso-ornithine lipid O-acyltransferase	2	312	39	1	0.897436	0.945946	0.840909	0.948718	0.891566	0	0	0	0	0	0	0	0	0	0	0	0	0	0	0	0	0	0
944	2.3.1.271	L-glutamate-5-semialdehyde N-acetyltransferase	2	114	14	0.923077	0.857143	0.888889	1	0.857143	0.923077	0	0	0	0	0	0	0	0	0	0	0	0	0	0	0	0	0	0
945	2.3.1.274	phosphate acyltransferase	2	664	83	0.987805	0.975904	0.981818	0.987179	0.927711	0.956522	0	0	0	0	0	0	0	0	0	1	1	1	0	0	0	1	1	1
946	2.3.1.275	acyl phosphate:glycerol-3-phosphate acyltransferase	2	633	78	1	0.961538	0.980392	0.974026	0.961538	0.967742	0	0	0	0	0	0	0	0	0	1	0.948718	0.973684	1	0.0128205	0.0253165	1	0.948718	0.973684
947	2.3.1.277	2-oxo-3-(phosphooxy)propyl 3-oxoalkanoate synthase	2	91	11	1	0.454545	0.625	0.4375	0.636364	0.518519	0	0	0	0	0	0	0	0	0	0	0	0	0	0	0	0	0	0
948	2.3.1.28	chloramphenicol O-acetyltransferase	2	460	57	0.962963	0.912281	0.936937	0.944444	0.894737	0.918919	1	0.385965	0.556962	0	0	0	0	0	0	1	0.45614	0.626506	1	0.315789	0.48	1	0.561404	0.719101
949	2.3.1.29	glycine C-acetyltransferase	2	489	61	0.84127	0.868852	0.854839	0.780822	0.934426	0.850746	1	0.393443	0.564706	0	0	0	0	0	0	1	0.131148	0.231884	1	0.147541	0.257143	1	0.393443	0.564706
950	2.3.1.30	serine O-acetyltransferase	2	621	77	1	0.857143	0.923077	0.971831	0.896104	0.932432	0.95122	0.506494	0.661017	0.432749	0.961039	0.596774	0	0	0	1	0.480519	0.649123	0.956522	0.571429	0.715447	0.860465	0.961039	0.907975
951	2.3.1.37	5-aminolevulinate synthase	2	495	61	0.983051	0.95082	0.966667	0.808219	0.967213	0.880597	1	0.918033	0.957265	0.835616	1	0.910448	0	0	0	1	0.967213	0.983333	0.983607	0.983607	0.983607	0.968254	1	0.983871
952	2.3.1.39	[acyl-carrier-protein] S-malonyltransferase	2	525	65	0.766234	0.907692	0.830986	0.981132	0.8	0.881356	1	0.230769	0.375	1	1	1	0	0	0	1	0.476923	0.645833	1	0.553846	0.712871	1	1	1
953	2.3.1.4	glucosamine-phosphate N-acetyltransferase	2	281	35	0.891892	0.942857	0.916667	0.944444	0.971429	0.957746	1	0.285714	0.444444	0	0	0	0	0	0	0.933333	0.8	0.861538	0.9375	0.428571	0.588235	0.966667	0.828571	0.892308
954	2.3.1.41	beta-ketoacyl-[acyl-carrier-protein] synthase I	2	594	74	0.911765	0.837838	0.873239	0.809524	0.918919	0.860759	0.736842	0.189189	0.301075	0.568807	0.837838	0.677596	0	0	0	0.578947	0.297297	0.392857	0.641026	0.337838	0.442478	0.826667	0.837838	0.832215
955	2.3.1.42	glycerone-phosphate O-acyltransferase	2	137	16	0.733333	0.6875	0.709677	0.777778	0.875	0.823529	1	0.0625	0.117647	0	0	0	0	0	0	1	0.25	0.4	1	0.125	0.222222	1	0.25	0.4
956	2.3.1.45	N-acetylneuraminate 7-O(or 9-O)-acetyltransferase	2	287	35	1	0.685714	0.813559	1	0.742857	0.852459	1	0.171429	0.292683	0	0	0	0	0	0	1	0.257143	0.409091	1	0.171429	0.292683	1	0.257143	0.409091
957	2.3.1.47	8-amino-7-oxononanoate synthase	2	614	76	0.8	0.894737	0.84472	0.953846	0.815789	0.879433	0.868852	0.697368	0.773723	0.752475	1	0.858757	0.543689	0.736842	0.625698	0.656566	0.855263	0.742857	0.693069	0.921053	0.79096	0.817204	1	0.899408
958	2.3.1.48	histone acetyltransferase	2	712	89	0.470588	0.359551	0.407643	0.551724	0.359551	0.435374	0.869565	0.224719	0.357143	0.854369	0.988764	0.916667	0.972222	0.393258	0.56	0.923077	0.404494	0.5625	0.943396	0.561798	0.704225	0.956522	0.988764	0.972376
959	2.3.1.5	arylamine N-acetyltransferase	2	113	14	1	0.785714	0.88	0.9	0.642857	0.75	0.444444	0.285714	0.347826	0	0	0	0	0	0	0.391304	0.642857	0.486486	0.857143	0.428571	0.571429	1	0.642857	0.782609
960	2.3.1.50	serine C-palmitoyltransferase	2	626	78	0.863014	0.807692	0.834437	0.906667	0.871795	0.888889	1	0.320513	0.485437	0.75	1	0.857143	0	0	0	1	0.692308	0.818182	0.983051	0.74359	0.846715	0.987342	1	0.993631
961	2.3.1.51	1-acylglycerol-3-phosphate O-acyltransferase	2	712	89	0.875	0.707865	0.782609	0.888889	0.629213	0.736842	0.592593	0.179775	0.275862	0.669421	0.910112	0.771429	0.637931	0.41573	0.503401	0.616667	0.41573	0.496644	0.627907	0.606742	0.617143	0.794118	0.910112	0.848168
962	2.3.1.54	formate C-acetyltransferase	2	567	70	1	0.9	0.947368	0.902778	0.928571	0.915493	1	0.542857	0.703704	0	0	0	0	0	0	1	0.828571	0.90625	1	0.585714	0.738739	1	0.828571	0.90625
963	2.3.1.57	diamine N-acetyltransferase	2	598	74	0.864407	0.689189	0.766917	0.823529	0.756757	0.788732	0.538462	0.0945946	0.16092	0	0	0	0	0	0	0.8	0.0540541	0.101266	0.75	0.0405405	0.0769231	0.727273	0.108108	0.188235
964	2.3.1.6	choline O-acetyltransferase	2	116	14	1	0.5	0.666667	0.818182	0.642857	0.72	1	0.214286	0.352941	0	0	0	0	0	0	1	0.428571	0.6	1	0.142857	0.25	1	0.5	0.666667
965	2.3.1.61	dihydrolipoyllysine-residue succinyltransferase	2	683	85	0.850575	0.870588	0.860465	0.947368	0.847059	0.89441	1	0.482353	0.650794	0.736842	0.988235	0.844221	0	0	0	0.981132	0.611765	0.753623	0.903226	0.658824	0.761905	0.954545	0.988235	0.971098
966	2.3.1.7	carnitine O-acetyltransferase	2	432	54	0.909091	0.740741	0.816327	1	0.740741	0.851064	1	0.166667	0.285714	0	0	0	0	0	0	0.857143	0.222222	0.352941	0.777778	0.12963	0.222222	0.882353	0.277778	0.422535
967	2.3.1.74	chalcone synthase	2	191	23	0.952381	0.869565	0.909091	1	0.782609	0.878049	1	0.695652	0.820513	0.846154	0.956522	0.897959	1	1	1	1	0.565217	0.722222	0.88	0.956522	0.916667	1	1	1
968	2.3.1.78	heparan-alpha-glucosaminide N-acetyltransferase	2	449	56	1	0.839286	0.912621	0.958333	0.821429	0.884615	1	0.160714	0.276923	0	0	0	0	0	0	1	0.160714	0.276923	1	0.125	0.222222	1	0.196429	0.328358
969	2.3.1.79	maltose O-acetyltransferase	2	616	77	0.926829	0.987013	0.955975	0.914634	0.974026	0.943396	0.916667	0.428571	0.584071	0	0	0	0	0	0	0	0	0	0	0	0	0.970588	0.428571	0.594595
970	2.3.1.8	phosphate acetyltransferase	2	685	85	0.982143	0.647059	0.780142	0.932432	0.811765	0.867925	0.961538	0.588235	0.729927	0.787234	0.870588	0.826816	0	0	0	0.983051	0.682353	0.805556	0.893333	0.788235	0.8375	0.925	0.870588	0.89697
971	2.3.1.80	cysteine-S-conjugate N-acetyltransferase	2	193	24	1	0.958333	0.978723	1	0.958333	0.978723	1	0.208333	0.344828	0	0	0	0	0	0	0	0	0	0	0	0	1	0.208333	0.344828
972	2.3.1.81	aminoglycoside 3-N-acetyltransferase	2	354	44	0.878049	0.818182	0.847059	0.840909	0.840909	0.840909	1	0.113636	0.204082	0	0	0	0	0	0	1	0.25	0.4	1	0.0681818	0.12766	1	0.295455	0.45614
973	2.3.1.82	aminoglycoside 6'-N-acetyltransferase	2	280	35	0.666667	0.857143	0.75	0.878788	0.828571	0.852941	1	0.142857	0.25	0	0	0	0	0	0	0.857143	0.171429	0.285714	0.75	0.0857143	0.153846	0.888889	0.228571	0.363636
974	2.3.1.85	fatty-acid synthase system	2	104	12	1	0.416667	0.588235	0.5	0.666667	0.571429	1	0.25	0.4	0	0	0	0	0	0	0	0	0	1	0.0833333	0.153846	1	0.25	0.4
975	2.3.1.87	aralkylamine N-acetyltransferase	2	174	21	1	0.714286	0.833333	0.944444	0.809524	0.871795	1	0.238095	0.384615	0	0	0	0	0	0	0.928571	0.619048	0.742857	1	0.333333	0.5	1	0.619048	0.764706
976	2.3.1.89	tetrahydrodipicolinate N-acetyltransferase	2	118	14	0.823529	1	0.903226	0.7	1	0.823529	0.7	1	0.823529	0.933333	1	0.965517	0.7	1	0.823529	0.7	1	0.823529	0.7	1	0.823529	0.933333	1	0.965517
977	2.3.1.9	acetyl-CoA C-acetyltransferase	2	561	69	0.65	0.753623	0.697987	0.765957	0.521739	0.62069	0.733333	0.318841	0.444444	1	0.695652	0.820513	0.619048	0.376812	0.468468	0.947368	0.26087	0.409091	0.882353	0.434783	0.582524	1	0.73913	0.85
978	2.3.1.97	glycylpeptide N-tetradecanoyltransferase	2	336	41	0.904762	0.926829	0.915663	0.916667	0.804878	0.857143	1	0.585366	0.738462	1	1	1	0	0	0	1	0.804878	0.891892	1	0.804878	0.891892	1	1	1
979	2.3.2.13	protein-glutamine gamma-glutamyltransferase	2	672	83	0.958333	0.831325	0.890323	0.942029	0.783133	0.855263	0.941176	0.192771	0.32	1	0.987952	0.993939	0	0	0	1	0.554217	0.713178	1	0.626506	0.77037	1	0.987952	0.993939
980	2.3.2.15	glutathione gamma-glutamylcysteinyltransferase	2	176	21	1	0.857143	0.923077	0.947368	0.857143	0.9	1	0.428571	0.6	0	0	0	0	0	0	1	0.52381	0.6875	1	0.380952	0.551724	1	0.571429	0.727273
981	2.3.2.23	E2 ubiquitin-conjugating enzyme	2	712	89	0.880597	0.662921	0.75641	0.919355	0.640449	0.754967	0.738095	0.348315	0.473282	0.661654	0.988764	0.792793	0.54918	0.752809	0.635071	0.483516	0.494382	0.488889	0.57377	0.786517	0.663507	0.739496	0.988764	0.846154
982	2.3.2.24	(E3-independent) E2 ubiquitin-conjugating enzyme	2	387	48	0.928571	0.8125	0.866667	0.878049	0.75	0.808989	0	0	0	0	0	0	0	0	0	0	0	0	0	0	0	0	0	0
983	2.3.2.25	N-terminal E2 ubiquitin-conjugating enzyme	2	193	24	1	1	1	0.958333	0.958333	0.958333	1	0.25	0.4	0	0	0	0	0	0	1	0.375	0.545455	1	0.125	0.222222	1	0.458333	0.628571
984	2.3.2.26	HECT-type E3 ubiquitin transferase	2	712	89	0.354839	0.123596	0.183333	0.255814	0.123596	0.166667	1	0.0449438	0.0860215	0.988372	0.955056	0.971429	1	0.179775	0.304762	1	0.314607	0.478632	1	0.41573	0.587302	1	0.955056	0.977011
985	2.3.2.27	RING-type E3 ubiquitin transferase	2	712	89	0.545455	0.202247	0.295082	0.2	0.0674157	0.10084	0.273973	0.449438	0.340426	0.430693	0.977528	0.597938	0.412281	0.52809	0.463054	0.736842	0.629213	0.678788	0.458065	0.797753	0.581967	0.692913	0.988764	0.814815
986	2.3.2.29	aspartate/glutamate leucyltransferase	2	614	76	0.973684	0.973684	0.973684	0.986486	0.960526	0.973333	1	0.0789474	0.146341	0.672566	1	0.804233	0	0	0	0.972603	0.934211	0.95302	0.9	0.592105	0.714286	0.974359	1	0.987013
987	2.3.2.3	lysyltransferase	2	361	44	0.9	0.818182	0.857143	0.923077	0.818182	0.86747	1	0.0227273	0.0444444	0	0	0	0	0	0	1	0.363636	0.533333	1	0.0681818	0.12766	1	0.363636	0.533333
988	2.3.2.31	RBR-type E3 ubiquitin transferase	2	712	89	0.696429	0.438202	0.537931	0.74359	0.325843	0.453125	0	0	0	0	0	0	0	0	0	1	0.505618	0.671642	0	0	0	1	0.505618	0.671642
989	2.3.2.32	cullin-RING-type E3 NEDD8 transferase	2	240	29	1	0.896552	0.945455	1	0.931034	0.964286	0	0	0	0	0	0	0	0	0	1	0.0344828	0.0666667	0	0	0	1	0.0344828	0.0666667
990	2.3.2.5	glutaminyl-peptide cyclotransferase	2	683	85	0.905405	0.788235	0.842767	0.650943	0.811765	0.722513	1	0.0470588	0.0898876	0	0	0	0	0	0	1	0.152941	0.265306	1	0.0588235	0.111111	1	0.164706	0.282828
991	2.3.2.6	lysine/arginine leucyltransferase	2	657	82	0.962963	0.95122	0.957055	0.963855	0.97561	0.969697	1	0.963415	0.981366	0.987952	1	0.993939	1	0.987805	0.993865	1	0.97561	0.987654	1	1	1	1	1	1
992	2.3.2.8	arginyltransferase	2	317	39	0.871795	0.871795	0.871795	0.945946	0.897436	0.921053	0.280488	0.589744	0.380165	0	0	0	0.183908	0.410256	0.253968	1	0.512821	0.677966	0.480769	0.641026	0.549451	1	0.74359	0.852941
993	2.3.3.1	citrate (Si)-synthase	2	631	78	0.797101	0.705128	0.748299	0.839286	0.602564	0.701493	1	0.102564	0.186047	0	0	0	0	0	0	0	0	0	0	0	0	1	0.102564	0.186047
994	2.3.3.10	hydroxymethylglutaryl-CoA synthase	2	656	82	0.972603	0.865854	0.916129	0.935897	0.890244	0.9125	1	0.439024	0.610169	0	0	0	0	0	0	1	0.634146	0.776119	1	0.47561	0.644628	1	0.634146	0.776119
995	2.3.3.13	2-isopropylmalate synthase	2	615	76	0.859155	0.802632	0.829932	0.945455	0.684211	0.793893	0.78	0.513158	0.619048	0.546763	1	0.706977	0.676923	0.578947	0.624113	0.9	0.592105	0.714286	0.688312	0.697368	0.69281	0.938272	1	0.968153
996	2.3.3.14	homocitrate synthase	2	440	55	0.913793	0.963636	0.938053	0.836066	0.927273	0.87931	1	0.581818	0.735632	0	0	0	0	0	0	0.93617	0.8	0.862745	1	0.454545	0.625	1	0.890909	0.942308
997	2.3.3.15	sulfoacetaldehyde acetyltransferase	2	88	10	1	1	1	1	0.9	0.947368	1	0.9	0.947368	0	0	0	0	0	0	1	1	1	1	0.9	0.947368	1	1	1
998	2.3.3.20	acyl-CoA:acyl-CoA alkyltransferase	2	121	14	0.823529	1	0.903226	0.875	1	0.933333	0	0	0	0	0	0	0	0	0	0	0	0	0	0	0	0	0	0
999	2.3.3.5	2-methylcitrate synthase	2	291	36	1	0.944444	0.971429	0.923077	1	0.96	1	0.666667	0.8	0	0	0	0	0	0	1	0.777778	0.875	1	0.444444	0.615385	1	0.805556	0.892308
1000	2.3.3.8	ATP citrate synthase	2	204	25	0.809524	0.68	0.73913	0.76	0.76	0.76	1	0.44	0.611111	0	0	0	0	0	0	1	0.6	0.75	1	0.4	0.571429	1	0.64	0.780488
1001	2.3.3.9	malate synthase	2	694	86	0.897436	0.813953	0.853659	0.9	0.837209	0.86747	1	0.755814	0.860927	1	1	1	1	0.569767	0.725926	1	0.697674	0.821918	1	0.872093	0.931677	1	1	1
1002	2.4.1.1	glycogen phosphorylase	2	523	65	0.965517	0.861538	0.910569	0.651685	0.892308	0.753247	1	0.553846	0.712871	1	1	1	0	0	0	1	0.815385	0.898305	1	0.846154	0.916667	1	1	1
1003	2.4.1.10	levansucrase	2	129	16	0.846154	0.6875	0.758621	0.75	0.75	0.75	1	0.4375	0.608696	0	0	0	0	0	0	1	0.1875	0.315789	1	0.3125	0.47619	1	0.5	0.666667
1004	2.4.1.101	alpha-1,3-mannosyl-glycoprotein 2-beta-N-acetylglucosaminyltransferase	2	198	24	0.863636	0.791667	0.826087	0.913043	0.875	0.893617	1	0.5	0.666667	0	0	0	0	0	0	1	0.583333	0.736842	1	0.541667	0.702703	1	0.583333	0.736842
1005	2.4.1.102	beta-1,3-galactosyl-O-glycosyl-glycoprotein beta-1,6-N-acetylglucosaminyltransferase	2	84	10	0.818182	0.9	0.857143	0.888889	0.8	0.842105	1	0.2	0.333333	0	0	0	0	0	0	1	0.4	0.571429	1	0.3	0.461538	1	0.4	0.571429
1006	2.4.1.109	dolichyl-phosphate-mannose---protein mannosyltransferase	2	545	67	0.95082	0.865672	0.90625	0.936508	0.880597	0.907692	0.75	0.223881	0.344828	1	0.985075	0.992481	0	0	0	0.925	0.552239	0.691589	1	0.597015	0.747664	1	0.985075	0.992481
1007	2.4.1.11	glycogen(starch) synthase	2	284	35	0.965517	0.8	0.875	0.769231	0.857143	0.810811	1	0.542857	0.703704	0	0	0	0	0	0	1	0.628571	0.77193	1	0.514286	0.679245	1	0.685714	0.813559
1008	2.4.1.111	coniferyl-alcohol glucosyltransferase	2	125	15	1	1	1	0.916667	0.733333	0.814815	0	0	0	0	0	0	0	0	0	0	0	0	0	0	0	0	0	0
1009	2.4.1.117	dolichyl-phosphate beta-glucosyltransferase	2	273	33	1	0.939394	0.96875	1	0.939394	0.96875	1	0.393939	0.565217	0	0	0	0	0	0	1	0.727273	0.842105	1	0.454545	0.625	1	0.727273	0.842105
1010	2.4.1.12	cellulose synthase (UDP-forming)	2	625	78	0.934211	0.910256	0.922078	0.886076	0.897436	0.89172	0.870968	0.346154	0.495413	0.672414	1	0.804124	0	0	0	1	0.512821	0.677966	0.921569	0.602564	0.728682	0.975	1	0.987342
1011	2.4.1.121	indole-3-acetate beta-glucosyltransferase	2	130	16	0.833333	0.9375	0.882353	1	0.875	0.933333	1	0.0625	0.117647	0	0	0	0	0	0	1	0.0625	0.117647	1	0.0625	0.117647	1	0.0625	0.117647
1012	2.4.1.122	N-acetylgalactosaminide beta-1,3-galactosyltransferase	2	340	42	0.902439	0.880952	0.891566	0.973684	0.880952	0.925	1	0.190476	0.32	0	0	0	0	0	0	1	0.357143	0.526316	1	0.214286	0.352941	1	0.357143	0.526316
1013	2.4.1.123	inositol 3-alpha-galactosyltransferase	2	221	27	1	0.962963	0.981132	1	0.925926	0.961538	1	0.555556	0.714286	0	0	0	0	0	0	1	0.851852	0.92	1	0.703704	0.826087	1	0.851852	0.92
1014	2.4.1.129	peptidoglycan glycosyltransferase	2	557	69	0.933333	0.811594	0.868217	0.968254	0.884058	0.924242	0.942857	0.478261	0.634615	1	0.985507	0.992701	1	0.710145	0.830508	1	0.521739	0.685714	0.982456	0.811594	0.888889	1	0.985507	0.992701
1015	2.4.1.13	sucrose synthase	2	281	35	0.911765	0.885714	0.898551	1	0.914286	0.955224	0.96875	0.885714	0.925373	1	1	1	0	0	0	1	0.885714	0.939394	1	0.971429	0.985507	1	1	1
1016	2.4.1.131	GDP-Man:Man3GlcNAc2-PP-dolichol alpha-1,2-mannosyltransferase	2	295	36	0.885714	0.861111	0.873239	0.933333	0.777778	0.848485	1	0.277778	0.434783	0	0	0	0	0	0	1	0.694444	0.819672	1	0.388889	0.56	1	0.694444	0.819672
1017	2.4.1.133	xylosylprotein 4-beta-galactosyltransferase	2	111	13	1	0.769231	0.869565	0.846154	0.846154	0.846154	1	0.0769231	0.142857	0	0	0	0	0	0	1	0.692308	0.818182	1	0.0769231	0.142857	1	0.692308	0.818182
1018	2.4.1.134	galactosylxylosylprotein 3-beta-galactosyltransferase	2	113	14	1	0.571429	0.727273	0.733333	0.785714	0.758621	1	0.0714286	0.133333	0	0	0	0	0	0	1	0.5	0.666667	1	0.0714286	0.133333	1	0.5	0.666667
1019	2.4.1.135	galactosylgalactosylxylosylprotein 3-beta-glucuronosyltransferase	2	256	31	0.967742	0.967742	0.967742	0.9375	0.967742	0.952381	1	0.548387	0.708333	0	0	0	0	0	0	1	0.612903	0.76	1	0.387097	0.55814	1	0.774194	0.872727
1020	2.4.1.14	sucrose-phosphate synthase	2	145	17	0.8	0.705882	0.75	1	0.705882	0.827586	0	0	0	0	0	0	0	0	0	1	0.470588	0.64	1	0.0588235	0.111111	1	0.470588	0.64
1021	2.4.1.141	N-acetylglucosaminyldiphosphodolichol N-acetylglucosaminyltransferase	2	594	74	0.957143	0.905405	0.930556	0.927536	0.864865	0.895105	1	0.0945946	0.17284	0	0	0	0	0	0	1	0.135135	0.238095	1	0.0810811	0.15	1	0.175676	0.298851
1022	2.4.1.142	chitobiosyldiphosphodolichol beta-mannosyltransferase	2	299	37	1	0.918919	0.957746	0.894737	0.918919	0.906667	1	0.243243	0.391304	0	0	0	0	0	0	1	0.27027	0.425532	1	0.108108	0.195122	1	0.432432	0.603774
1023	2.4.1.143	alpha-1,6-mannosyl-glycoprotein 2-beta-N-acetylglucosaminyltransferase	2	197	24	1	0.916667	0.956522	1	0.75	0.857143	1	0.375	0.545455	0	0	0	0	0	0	1	0.583333	0.736842	1	0.375	0.545455	1	0.583333	0.736842
1024	2.4.1.144	beta-1,4-mannosyl-glycoprotein 4-beta-N-acetylglucosaminyltransferase	2	316	39	0.891892	0.846154	0.868421	0.702128	0.846154	0.767442	1	0.102564	0.186047	0	0	0	0	0	0	1	0.0512821	0.097561	1	0.0512821	0.097561	1	0.128205	0.227273
1025	2.4.1.145	alpha-1,3-mannosyl-glycoprotein 4-beta-N-acetylglucosaminyltransferase	2	176	21	1	0.857143	0.923077	0.95	0.904762	0.926829	1	0.380952	0.551724	0	0	0	0	0	0	1	0.571429	0.727273	1	0.428571	0.6	1	0.571429	0.727273
1026	2.4.1.149	N-acetyllactosaminide beta-1,3-N-acetylglucosaminyltransferase	2	136	17	0.761905	0.941176	0.842105	0.882353	0.882353	0.882353	1	0.529412	0.692308	0	0	0	0	0	0	1	0.176471	0.3	1	0.176471	0.3	1	0.529412	0.692308
1027	2.4.1.150	N-acetyllactosaminide beta-1,6-N-acetylglucosaminyltransferase	2	102	12	1	0.583333	0.736842	0.875	0.583333	0.7	1	0.416667	0.588235	0	0	0	0	0	0	1	0.0833333	0.153846	1	0.166667	0.285714	1	0.416667	0.588235
1028	2.4.1.152	4-galactosyl-N-acetylglucosaminide 3-alpha-L-fucosyltransferase	2	89	11	1	0.909091	0.952381	1	1	1	1	0.272727	0.428571	0	0	0	0	0	0	0	0	0	0	0	0	1	0.272727	0.428571
1029	2.4.1.16	chitin synthase	2	351	43	0.90625	0.674419	0.773333	0.864865	0.744186	0.8	1	0.162791	0.28	0.671875	1	0.803738	0	0	0	0.853659	0.813953	0.833333	0.902439	0.860465	0.880952	0.934783	1	0.966292
1030	2.4.1.17	glucuronosyltransferase	2	606	75	0.877193	0.666667	0.757576	0.857143	0.48	0.615385	0.809524	0.226667	0.354167	0.256849	1	0.408719	0.877193	0.666667	0.757576	1	0.253333	0.404255	0.721519	0.76	0.74026	0.663717	1	0.797872
1031	2.4.1.173	sterol 3beta-glucosyltransferase	2	257	31	0.884615	0.741935	0.807018	0.958333	0.741935	0.836364	1	0.516129	0.680851	0	0	0	0	0	0	1	0.580645	0.734694	1	0.516129	0.680851	1	0.645161	0.784314
1032	2.4.1.18	1,4-alpha-glucan branching enzyme	2	636	79	0.95082	0.734177	0.828571	0.82716	0.848101	0.8375	1	0.620253	0.765625	0.962963	0.987342	0.975	0.966102	0.721519	0.826087	1	0.64557	0.784615	0.969697	0.810127	0.882759	0.987342	0.987342	0.987342
1033	2.4.1.180	lipopolysaccharide N-acetylmannosaminouronosyltransferase	2	87	10	1	0.9	0.947368	0.9	0.9	0.9	1	0.6	0.75	1	0.8	0.888889	1	0.6	0.75	0.470588	0.8	0.592593	0.7	0.7	0.7	0.75	0.9	0.818182
1034	2.4.1.182	lipid-A-disaccharide synthase	2	477	59	0.963636	0.898305	0.929825	0.981481	0.898305	0.938053	1	0.627119	0.770833	1	0.949153	0.973913	1	0.915254	0.955752	1	0.847458	0.917431	1	0.915254	0.955752	1	0.966102	0.982759
1035	2.4.1.186	glycogenin glucosyltransferase	2	290	36	1	0.777778	0.875	0.965517	0.777778	0.861538	1	0.277778	0.434783	0	0	0	0	0	0	1	0.25	0.4	1	0.111111	0.2	1	0.416667	0.588235
1036	2.4.1.187	N-acetylglucosaminyldiphosphoundecaprenol N-acetyl-beta-D-mannosaminyltransferase	2	695	86	0.91954	0.930233	0.924855	0.930233	0.930233	0.930233	1	0.0116279	0.0229885	0	0	0	0	0	0	1	0.116279	0.208333	1	0.0348837	0.0674157	1	0.127907	0.226804
1037	2.4.1.198	phosphatidylinositol N-acetylglucosaminyltransferase	2	259	32	0.967742	0.9375	0.952381	0.967742	0.9375	0.952381	1	0.5625	0.72	0	0	0	0	0	0	1	0.40625	0.577778	1	0.34375	0.511628	1	0.6875	0.814815
1038	2.4.1.20	cellobiose phosphorylase	2	88	10	1	0.9	0.947368	0.888889	0.8	0.842105	1	0.2	0.333333	0	0	0	0	0	0	1	0.1	0.181818	1	0.2	0.333333	1	0.2	0.333333
1039	2.4.1.206	lactosylceramide 1,3-N-acetyl-beta-D-glucosaminyltransferase	2	136	16	0.866667	0.8125	0.83871	0.866667	0.8125	0.83871	1	0.375	0.545455	0	0	0	0	0	0	1	0.4375	0.608696	1	0.3125	0.47619	1	0.5	0.666667
1040	2.4.1.207	xyloglucan:xyloglucosyl transferase	2	589	73	0.985915	0.958904	0.972222	0.985075	0.90411	0.942857	1	0.739726	0.850394	1	1	1	0	0	0	1	0.780822	0.876923	1	0.849315	0.918519	1	1	1
1041	2.4.1.208	diglucosyl diacylglycerol synthase (1,2-linking)	2	72	9	1	1	1	0.75	1	0.857143	0	0	0	0	0	0	0	0	0	0	0	0	0	0	0	0	0	0
1042	2.4.1.21	starch synthase (glycosyl-transferring)	2	648	80	0.861538	0.7	0.772414	0.826667	0.775	0.8	0.910714	0.6375	0.75	0.421053	1	0.592593	0.808219	0.7375	0.771242	0.901639	0.6875	0.780142	0.741573	0.825	0.781065	0.842105	1	0.914286
1043	2.4.1.212	hyaluronan synthase	2	207	25	0.894737	0.68	0.772727	0.904762	0.76	0.826087	1	0.16	0.275862	0	0	0	0	0	0	1	0.32	0.484848	1	0.24	0.387097	1	0.32	0.484848
1044	2.4.1.214	glycoprotein 3-alpha-L-fucosyltransferase	2	216	26	0.740741	0.769231	0.754717	0.826087	0.730769	0.77551	1	0.0769231	0.142857	0	0	0	0	0	0	1	0.192308	0.322581	1	0.0769231	0.142857	1	0.192308	0.322581
1045	2.4.1.215	cis-zeatin O-beta-D-glucosyltransferase	2	335	41	0.869565	0.97561	0.91954	0.714286	0.97561	0.824742	1	0.146341	0.255319	0	0	0	0	0	0	1	0.0731707	0.136364	1	0.0731707	0.136364	1	0.146341	0.255319
1046	2.4.1.218	hydroquinone glucosyltransferase	2	369	46	0.953488	0.891304	0.921348	0.886364	0.847826	0.866667	0.909091	0.434783	0.588235	0	0	0	0	0	0	1	0.130435	0.230769	1	0.108696	0.196078	1	0.456522	0.626866
1047	2.4.1.221	peptide-O-fucosyltransferase	2	312	38	0.829268	0.894737	0.860759	0.846154	0.868421	0.857143	1	0.131579	0.232558	0	0	0	0	0	0	1	0.342105	0.509804	1	0.157895	0.272727	1	0.342105	0.509804
1048	2.4.1.222	O-fucosylpeptide 3-beta-N-acetylglucosaminyltransferase	2	217	26	0.96	0.923077	0.941176	0.96	0.923077	0.941176	1	0.615385	0.761905	0	0	0	0	0	0	1	0.769231	0.869565	1	0.461538	0.631579	1	0.923077	0.96
1049	2.4.1.227	undecaprenyldiphospho-muramoylpentapeptide beta-N-acetylglucosaminyltransferase	2	430	53	0.892857	0.943396	0.917431	0.945455	0.981132	0.962963	1	0.90566	0.950495	0.828125	1	0.905983	1	0.886792	0.94	1	0.924528	0.960784	0.980769	0.962264	0.971429	1	1	1
1050	2.4.1.228	lactosylceramide 4-alpha-galactosyltransferase	2	336	41	0.875	0.853659	0.864198	0.857143	0.878049	0.86747	1	0.097561	0.177778	0	0	0	0	0	0	1	0.170732	0.291667	1	0.0731707	0.136364	1	0.195122	0.326531
1051	2.4.1.232	initiation-specific alpha-1,6-mannosyltransferase	2	166	20	0.894737	0.85	0.871795	0.666667	0.9	0.765957	0	0	0	0	0	0	0	0	0	1	0.1	0.181818	1	0.05	0.0952381	1	0.1	0.181818
1052	2.4.1.239	flavonol-3-O-glucoside glucosyltransferase	2	134	16	1	0.875	0.933333	0.833333	0.9375	0.882353	1	0.5	0.666667	0	0	0	0	0	0	1	0.1875	0.315789	1	0.1875	0.315789	1	0.5	0.666667
1053	2.4.1.241	digalactosyldiacylglycerol synthase	2	136	16	0.916667	0.6875	0.785714	1	0.625	0.769231	1	0.75	0.857143	0	0	0	0	0	0	1	0.75	0.857143	1	0.6875	0.814815	1	0.8125	0.896552
1054	2.4.1.242	NDP-glucose---starch glucosyltransferase	2	115	14	1	0.857143	0.923077	0.923077	0.857143	0.888889	1	0.285714	0.444444	0	0	0	0	0	0	1	0.571429	0.727273	1	0.214286	0.352941	1	0.571429	0.727273
1055	2.4.1.244	N-acetyl-beta-glucosaminyl-glycoprotein 4-beta-N-acetylgalactosaminyltransferase	2	83	10	0.75	0.6	0.666667	0.888889	0.8	0.842105	1	0.1	0.181818	0	0	0	0	0	0	1	0.4	0.571429	1	0.1	0.181818	1	0.4	0.571429
1056	2.4.1.245	alpha,alpha-trehalose synthase	2	124	15	1	0.866667	0.928571	0.933333	0.933333	0.933333	1	0.333333	0.5	0	0	0	0	0	0	1	0.466667	0.636364	1	0.333333	0.5	1	0.466667	0.636364
1057	2.4.1.25	4-alpha-glucanotransferase	2	617	76	0.852459	0.684211	0.759124	0.920635	0.763158	0.834532	1	0.25	0.4	0	0	0	0	0	0	0.967742	0.394737	0.560748	1	0.223684	0.365591	1	0.447368	0.618182
1058	2.4.1.250	D-inositol-3-phosphate glycosyltransferase	2	257	32	0.9375	0.9375	0.9375	1	0.875	0.933333	1	0.5625	0.72	1	0.96875	0.984127	1	0.5625	0.72	1	0.625	0.769231	1	0.6875	0.814815	1	0.96875	0.984127
1059	2.4.1.255	protein O-GlcNAc transferase	2	406	50	0.682927	0.56	0.615385	0.794872	0.62	0.696629	1	0.1	0.181818	0	0	0	0	0	0	1	0.32	0.484848	1	0.14	0.245614	1	0.32	0.484848
1060	2.4.1.256	dolichyl-P-Glc:Glc2Man9GlcNAc2-PP-dolichol alpha-1,2-glucosyltransferase	2	250	31	0.852941	0.935484	0.892308	0.962963	0.83871	0.896552	1	0.290323	0.45	0	0	0	0	0	0	1	0.83871	0.912281	1	0.354839	0.52381	1	0.83871	0.912281
1061	2.4.1.258	dolichyl-P-Man:Man5GlcNAc2-PP-dolichol alpha-1,3-mannosyltransferase	2	262	32	0.833333	0.9375	0.882353	0.909091	0.9375	0.923077	1	0.5	0.666667	0	0	0	0	0	0	1	0.65625	0.792453	1	0.40625	0.577778	1	0.75	0.857143
1062	2.4.1.260	dolichyl-P-Man:Man7GlcNAc2-PP-dolichol alpha-1,6-mannosyltransferase	2	257	31	0.870968	0.870968	0.870968	0.92	0.741935	0.821429	1	0.16129	0.277778	0	0	0	0	0	0	0.909091	0.322581	0.47619	1	0.129032	0.228571	1	0.354839	0.52381
1063	2.4.1.265	dolichyl-P-Glc:Glc1Man9GlcNAc2-PP-dolichol alpha-1,3-glucosyltransferase	2	245	30	1	0.833333	0.909091	0.717949	0.933333	0.811594	1	0.566667	0.723404	0	0	0	0	0	0	1	0.6	0.75	1	0.433333	0.604651	1	0.733333	0.846154
1064	2.4.1.266	glucosyl-3-phosphoglycerate synthase	2	300	37	0.971429	0.918919	0.944444	0.971429	0.918919	0.944444	1	0.27027	0.425532	0	0	0	0	0	0	1	0.405405	0.576923	1	0.189189	0.318182	1	0.513514	0.678571
1065	2.4.1.267	dolichyl-P-Glc:Man9GlcNAc2-PP-dolichol alpha-1,3-glucosyltransferase	2	254	31	0.857143	0.774194	0.813559	1	0.709677	0.830189	1	0.129032	0.228571	0	0	0	0	0	0	1	0.483871	0.652174	1	0.16129	0.277778	1	0.483871	0.652174
1066	2.4.1.281	4-O-beta-D-mannosyl-D-glucose phosphorylase	2	93	11	1	1	1	1	1	1	1	0.454545	0.625	0	0	0	0	0	0	1	1	1	1	0.636364	0.777778	1	1	1
1067	2.4.1.287	rhamnopyranosyl-N-acetylglucosaminyl-diphospho-decaprenol beta-1,4/1,5-galactofuranosyltransferase	2	113	14	0.923077	0.857143	0.888889	1	0.785714	0.88	1	0.571429	0.727273	0	0	0	0	0	0	1	0.714286	0.833333	1	0.571429	0.727273	1	0.714286	0.833333
1068	2.4.1.288	galactofuranosylgalactofuranosylrhamnosyl-N-acetylglucosaminyl-diphospho-decaprenol beta-1,5/1,6-galactofuranosyltransferase	2	182	22	0.944444	0.772727	0.85	1	0.863636	0.926829	1	0.363636	0.533333	0	0	0	0	0	0	1	0.590909	0.742857	1	0.409091	0.580645	1	0.636364	0.777778
1069	2.4.1.289	N-acetylglucosaminyl-diphospho-decaprenol L-rhamnosyltransferase	2	151	18	1	0.833333	0.909091	1	0.944444	0.971429	1	0.333333	0.5	0	0	0	0	0	0	0	0	0	0	0	0	1	0.333333	0.5
1070	2.4.1.312	protein O-mannose beta-1,4-N-acetylglucosaminyltransferase	2	113	13	0.8	0.615385	0.695652	0.818182	0.692308	0.75	1	0.0769231	0.142857	0	0	0	0	0	0	1	0.0769231	0.142857	1	0.0769231	0.142857	1	0.0769231	0.142857
1071	2.4.1.313	protein O-mannose beta-1,3-N-acetylgalactosaminyltransferase	2	72	9	0.833333	0.555556	0.666667	0.4375	0.777778	0.56	1	0.444444	0.615385	0	0	0	0	0	0	1	0.333333	0.5	1	0.333333	0.5	1	0.444444	0.615385
1072	2.4.1.315	diglucosyl diacylglycerol synthase (1,6-linking)	2	304	38	0.96875	0.815789	0.885714	1	0.842105	0.914286	1	0.105263	0.190476	0.808511	1	0.894118	0	0	0	1	0.315789	0.48	1	0.368421	0.538462	1	1	1
1073	2.4.1.32	glucomannan 4-beta-mannosyltransferase	2	252	31	0.9375	0.967742	0.952381	0.966667	0.935484	0.95082	1	0.516129	0.680851	0	0	0	0	0	0	0.935484	0.935484	0.935484	1	0.612903	0.76	1	0.935484	0.966667
1074	2.4.1.325	TDP-N-acetylfucosamine:lipid II N-acetylfucosaminyltransferase	2	90	11	1	1	1	1	0.909091	0.952381	1	0.727273	0.842105	1	1	1	1	1	1	1	1	1	1	1	1	1	1	1
1075	2.4.1.33	mannuronan synthase	2	73	9	0.875	0.777778	0.823529	1	0.666667	0.8	1	0.222222	0.363636	0	0	0	0	0	0	0	0	0	1	0.111111	0.2	1	0.222222	0.363636
1076	2.4.1.336	monoglucosyldiacylglycerol synthase	2	80	10	0.666667	0.4	0.5	1	0.9	0.947368	1	0.4	0.571429	0	0	0	0	0	0	1	0.5	0.666667	1	0.5	0.666667	1	0.5	0.666667
1077	2.4.1.337	1,2-diacylglycerol 3-alpha-glucosyltransferase	2	162	20	1	0.8	0.888889	0.947368	0.9	0.923077	1	0.25	0.4	0	0	0	0	0	0	0.75	0.15	0.25	1	0.2	0.333333	1	0.25	0.4
1078	2.4.1.342	alpha-maltose-1-phosphate synthase	2	208	25	0.961538	1	0.980392	0.923077	0.96	0.941176	1	0.8	0.888889	0	0	0	0	0	0	1	0.72	0.837209	1	0.56	0.717949	1	0.96	0.979592
1079	2.4.1.345	phosphatidyl-myo-inositol alpha-mannosyltransferase	2	208	25	1	0.92	0.958333	0.888889	0.96	0.923077	1	0.56	0.717949	0	0	0	0	0	0	1	0.32	0.484848	1	0.36	0.529412	1	0.56	0.717949
1080	2.4.1.346	phosphatidyl-myo-inositol dimannoside synthase	2	264	32	0.789474	0.9375	0.857143	0.962963	0.8125	0.881356	1	0.375	0.545455	0	0	0	0	0	0	1	0.4375	0.608696	1	0.28125	0.439024	1	0.5625	0.72
1081	2.4.1.348	N-acetyl-alpha-D-glucosaminyl-diphospho-ditrans,octacis-undecaprenol 3-alpha-mannosyltransferase	2	162	20	0.9	0.9	0.9	1	0.85	0.918919	0	0	0	0	0	0	0	0	0	0	0	0	0	0	0	0	0	0
1082	2.4.1.349	mannosyl-N-acetyl-alpha-D-glucosaminyl-diphospho-ditrans,octacis-undecaprenol 3-alpha-mannosyltransferase	2	107	13	0.833333	0.769231	0.8	0.916667	0.846154	0.88	0	0	0	0	0	0	0	0	0	0	0	0	0	0	0	0	0	0
1083	2.4.1.352	glucosylglycerate phosphorylase	2	91	11	0.833333	0.909091	0.869565	0.423077	1	0.594595	0	0	0	0	0	0	0	0	0	0	0	0	0	0	0	0	0	0
1084	2.4.1.357	phlorizin synthase	2	160	19	0.863636	1	0.926829	0.633333	1	0.77551	0	0	0	0	0	0	0	0	0	0	0	0	0	0	0	0	0	0
1085	2.4.1.360	2-hydroxyflavanone C-glucosyltransferase	2	115	14	0.923077	0.857143	0.888889	1	0.785714	0.88	0	0	0	0	0	0	0	0	0	0	0	0	0	0	0	0	0	0
1086	2.4.1.4	amylosucrase	2	160	20	0.894737	0.85	0.871795	1	0.8	0.888889	1	0.3	0.461538	0	0	0	0	0	0	0	0	0	1	0.1	0.181818	1	0.3	0.461538
1087	2.4.1.41	polypeptide N-acetylgalactosaminyltransferase	2	601	74	0.712644	0.837838	0.770186	0.821918	0.810811	0.816327	1	0.297297	0.458333	0.973684	1	0.986667	1	0.689189	0.816	0.933333	0.378378	0.538462	1	0.689189	0.816	1	1	1
1088	2.4.1.43	polygalacturonate 4-alpha-galacturonosyltransferase	2	584	72	0.956522	0.916667	0.93617	0.957746	0.944444	0.951049	1	0.416667	0.588235	0	0	0	0	0	0	1	0.166667	0.285714	1	0.166667	0.285714	1	0.430556	0.601942
1089	2.4.1.46	monogalactosyldiacylglycerol synthase	2	160	20	0.9	0.9	0.9	0.944444	0.85	0.894737	1	0.8	0.888889	0	0	0	0	0	0	1	0.8	0.888889	1	0.8	0.888889	1	0.8	0.888889
1090	2.4.1.47	N-acylsphingosine galactosyltransferase	2	74	9	1	0.444444	0.615385	0.25	0.666667	0.363636	1	0.222222	0.363636	0	0	0	0	0	0	0.5	0.111111	0.181818	1	0.111111	0.2	1	0.333333	0.5
1091	2.4.1.50	procollagen galactosyltransferase	2	193	23	0.909091	0.869565	0.888889	0.875	0.913043	0.893617	1	0.652174	0.789474	0	0	0	0	0	0	1	0.521739	0.685714	1	0.478261	0.647059	1	0.73913	0.85
1092	2.4.1.52	poly(glycerol-phosphate) alpha-glucosyltransferase	2	143	17	0.652174	0.882353	0.75	0.454545	0.882353	0.6	0	0	0	0	0	0	0	0	0	0	0	0	0	0	0	0	0	0
1093	2.4.1.64	alpha,alpha-trehalose phosphorylase	2	192	24	1	0.875	0.933333	0.88	0.916667	0.897959	0.3	0.125	0.176471	0	0	0	0	0	0	0	0	0	0.666667	0.0833333	0.148148	0.6	0.125	0.206897
1094	2.4.1.65	3-galactosyl-N-acetylglucosaminide 4-alpha-L-fucosyltransferase	2	94	11	1	0.818182	0.9	0.8	0.727273	0.761905	0.666667	0.363636	0.470588	0	0	0	0	0	0	0.5	0.181818	0.266667	0.75	0.272727	0.4	1	0.363636	0.533333
1095	2.4.1.68	glycoprotein 6-alpha-L-fucosyltransferase	2	125	15	0.6	0.8	0.685714	1	0.733333	0.846154	1	0.6	0.75	0	0	0	0	0	0	1	0.533333	0.695652	1	0.466667	0.636364	1	0.666667	0.8
1096	2.4.1.69	type 1 galactoside alpha-(1,2)-fucosyltransferase	2	184	22	1	0.727273	0.842105	0.842105	0.727273	0.780488	1	0.0909091	0.166667	0	0	0	0	0	0	1	0.0909091	0.166667	1	0.0909091	0.166667	1	0.136364	0.24
1097	2.4.1.7	sucrose phosphorylase	2	207	25	1	0.84	0.913043	1	0.88	0.93617	0.65	0.52	0.577778	0	0	0	0	0	0	1	0.16	0.275862	0.666667	0.24	0.352941	0.833333	0.6	0.697674
1098	2.4.1.8	maltose phosphorylase	2	200	25	1	0.88	0.93617	0.846154	0.88	0.862745	1	0.24	0.387097	0	0	0	0	0	0	1	0.16	0.275862	1	0.12	0.214286	1	0.28	0.4375
1099	2.4.1.80	ceramide glucosyltransferase	2	400	49	0.976744	0.857143	0.913043	0.872727	0.979592	0.923077	1	0.0204082	0.04	0	0	0	0	0	0	1	0.204082	0.338983	1	0.0612245	0.115385	1	0.204082	0.338983
1100	2.4.1.82	galactinol---sucrose galactosyltransferase	2	288	35	0.967742	0.857143	0.909091	0.888889	0.914286	0.901408	1	0.0571429	0.108108	0	0	0	0	0	0	1	0.714286	0.833333	1	0.257143	0.409091	1	0.714286	0.833333
1101	2.4.1.83	dolichyl-phosphate beta-D-mannosyltransferase	2	557	69	0.885714	0.898551	0.892086	0.911765	0.898551	0.905109	1	0.202899	0.337349	0	0	0	0	0	0	0.888889	0.115942	0.205128	1	0.115942	0.207792	1	0.217391	0.357143
1102	2.4.1.86	N-acetyl-beta-D-glucosaminide beta-(1,3)-galactosyltransferase	2	456	56	0.977778	0.785714	0.871287	0.884615	0.821429	0.851852	1	0.0714286	0.133333	0	0	0	0	0	0	0.833333	0.0892857	0.16129	1	0.0535714	0.101695	0.857143	0.107143	0.190476
1103	2.4.1.88	globoside alpha-N-acetylgalactosaminyltransferase	2	98	12	0.9	0.75	0.818182	0.666667	0.666667	0.666667	1	0.333333	0.5	0	0	0	0	0	0	1	0.0833333	0.153846	1	0.0833333	0.153846	1	0.333333	0.5
1104	2.4.1.92	(N-acetylneuraminyl)-galactosylglucosylceramide N-acetylgalactosaminyltransferase	2	101	12	1	0.666667	0.8	0.833333	0.833333	0.833333	1	0.833333	0.909091	0	0	0	0	0	0	1	0.166667	0.285714	1	0.416667	0.588235	1	0.833333	0.909091
1105	2.4.2.1	purine-nucleoside phosphorylase	2	477	59	0.962963	0.881356	0.920354	0.736111	0.898305	0.80916	0.727273	0.677966	0.701754	0.457364	1	0.62766	0.537313	0.610169	0.571429	0.767857	0.728814	0.747826	0.629213	0.949153	0.756757	0.842857	1	0.914729
1106	2.4.2.10	orotate phosphoribosyltransferase	2	524	65	0.904762	0.876923	0.890625	0.869565	0.923077	0.895522	1	0.876923	0.934426	1	0.969231	0.984375	1	0.784615	0.87931	1	0.876923	0.934426	1	0.923077	0.96	1	0.969231	0.984375
1107	2.4.2.12	nicotinamide phosphoribosyltransferase	2	228	28	0.956522	0.785714	0.862745	0.862069	0.892857	0.877193	1	0.285714	0.444444	0	0	0	0	0	0	1	0.0714286	0.133333	1	0.142857	0.25	1	0.285714	0.444444
1108	2.4.2.14	amidophosphoribosyltransferase	2	698	87	0.921348	0.942529	0.931818	0.819149	0.885057	0.850829	1	0.735632	0.847682	0.956044	1	0.977528	0	0	0	1	0.850575	0.919255	0.974684	0.885057	0.927711	0.977528	1	0.988636
1109	2.4.2.17	ATP phosphoribosyltransferase	2	614	76	1	0.815789	0.898551	0.90411	0.868421	0.885906	1	0.855263	0.921986	1	1	1	1	0.75	0.857143	1	0.907895	0.951724	1	0.921053	0.958904	1	1	1
1110	2.4.2.18	anthranilate phosphoribosyltransferase	2	562	70	0.916667	0.942857	0.929577	0.984848	0.928571	0.955882	0.984375	0.9	0.940299	0.886076	1	0.939597	1	0.857143	0.923077	1	0.885714	0.939394	0.984848	0.928571	0.955882	0.985915	1	0.992908
1111	2.4.2.19	nicotinate-nucleotide diphosphorylase (carboxylating)	2	561	70	0.939394	0.885714	0.911765	0.829268	0.971429	0.894737	1	0.7	0.823529	0	0	0	0	0	0	1	0.842857	0.914729	1	0.757143	0.861789	1	0.871429	0.931298
1112	2.4.2.2	pyrimidine-nucleoside phosphorylase	2	444	55	1	0.890909	0.942308	1	0.890909	0.942308	1	0.236364	0.382353	0	0	0	0	0	0	1	0.472727	0.641975	1	0.2	0.333333	1	0.490909	0.658537
1113	2.4.2.21	nicotinate-nucleotide---dimethylbenzimidazole phosphoribosyltransferase	2	621	77	1	0.87013	0.930556	0.823529	0.909091	0.864198	1	0.818182	0.9	1	1	1	1	0.857143	0.923077	1	0.896104	0.945205	1	0.974026	0.986842	1	1	1
1114	2.4.2.22	xanthine phosphoribosyltransferase	2	594	74	0.9125	0.986486	0.948052	0.898734	0.959459	0.928105	1	0.837838	0.911765	1	0.945946	0.972222	1	0.905405	0.950355	0.972973	0.972973	0.972973	0.985714	0.932432	0.958333	1	0.986486	0.993197
1115	2.4.2.26	protein xylosyltransferase	2	177	21	0.777778	0.666667	0.717949	0.882353	0.714286	0.789474	1	0.238095	0.384615	0	0	0	0	0	0	1	0.666667	0.8	1	0.285714	0.444444	1	0.666667	0.8
1116	2.4.2.28	S-methyl-5'-thioadenosine phosphorylase	2	663	82	0.886364	0.95122	0.917647	0.747573	0.939024	0.832432	1	0.463415	0.633333	0.95	0.926829	0.938272	1	0.54878	0.708661	0.978723	0.560976	0.713178	0.962963	0.634146	0.764706	1	0.926829	0.962025
1117	2.4.2.29	tRNA-guanosine34 preQ1 transglycosylase	2	493	61	0.796875	0.836066	0.816	0.51087	0.770492	0.614379	1	0.557377	0.715789	1	0.786885	0.880734	1	0.590164	0.742268	1	0.622951	0.767677	1	0.655738	0.792079	1	0.786885	0.880734
1118	2.4.2.3	uridine phosphorylase	2	713	88	0.987805	0.920455	0.952941	0.988372	0.965909	0.977011	1	0.181818	0.307692	0	0	0	0	0	0	1	0.136364	0.24	1	0.113636	0.204082	1	0.215909	0.35514
1119	2.4.2.30	NAD+ ADP-ribosyltransferase	2	680	85	0.350877	0.235294	0.28169	0.489796	0.282353	0.358209	1	0.0470588	0.0898876	0.988372	1	0.994152	1	0.0823529	0.152174	1	0.0823529	0.152174	1	0.294118	0.454545	0.988372	1	0.994152
1120	2.4.2.31	NAD+---protein-arginine ADP-ribosyltransferase	2	580	72	0.936508	0.819444	0.874074	0.939394	0.861111	0.898551	1	0.166667	0.285714	0	0	0	0	0	0	1	0.305556	0.468085	1	0.166667	0.285714	1	0.319444	0.484211
1121	2.4.2.38	glycoprotein 2-beta-D-xylosyltransferase	2	84	10	0.857143	0.6	0.705882	0.8	0.4	0.533333	1	0.5	0.666667	0	0	0	0	0	0	1	0.1	0.181818	1	0.1	0.181818	1	0.5	0.666667
1122	2.4.2.39	xyloglucan 6-xylosyltransferase	2	150	18	1	0.888889	0.941176	1	0.944444	0.971429	1	0.555556	0.714286	0	0	0	0	0	0	1	0.722222	0.83871	1	0.555556	0.714286	1	0.722222	0.83871
1123	2.4.2.4	thymidine phosphorylase	2	639	79	0.879518	0.924051	0.901235	0.935897	0.924051	0.929936	0.728261	0.848101	0.783626	0.632	1	0.77451	0.75	0.797468	0.773006	0.769231	0.886076	0.823529	0.675926	0.924051	0.780749	0.840426	1	0.913295
1124	2.4.2.41	xylogalacturonan beta-1,3-xylosyltransferase	2	152	18	0.842105	0.888889	0.864865	0.9375	0.833333	0.882353	1	0.833333	0.909091	0	0	0	0	0	0	0	0	0	1	0.0555556	0.105263	1	0.833333	0.909091
1125	2.4.2.43	lipid IVA 4-amino-4-deoxy-L-arabinosyltransferase	2	138	17	0.888889	0.941176	0.914286	1	0.941176	0.969697	1	0.823529	0.903226	0.888889	0.941176	0.914286	1	0.941176	0.969697	1	0.941176	0.969697	1	0.941176	0.969697	1	0.941176	0.969697
1126	2.4.2.44	S-methyl-5'-thioinosine phosphorylase	2	89	11	1	0.909091	0.952381	0.916667	1	0.956522	0.75	0.272727	0.4	0	0	0	0	0	0	0.526316	0.909091	0.666667	0.75	0.272727	0.4	1	0.909091	0.952381
1127	2.4.2.45	decaprenyl-phosphate phosphoribosyltransferase	2	106	13	1	1	1	0.928571	1	0.962963	1	0.615385	0.761905	0	0	0	0	0	0	1	0.923077	0.96	1	0.615385	0.761905	1	0.923077	0.96
1128	2.4.2.46	galactan 5-O-arabinofuranosyltransferase	2	98	12	1	0.916667	0.956522	1	0.916667	0.956522	1	0.416667	0.588235	0	0	0	0	0	0	1	0.833333	0.909091	1	0.5	0.666667	1	0.833333	0.909091
1129	2.4.2.47	arabinofuranan 3-O-arabinosyltransferase	2	102	12	1	1	1	0.846154	0.916667	0.88	0	0	0	0	0	0	0	0	0	1	0.166667	0.285714	0	0	0	1	0.166667	0.285714
1130	2.4.2.48	tRNA-guanine15 transglycosylase	2	160	20	0.952381	1	0.97561	0.952381	1	0.97561	1	1	1	0.606061	1	0.754717	0	0	0	1	0.95	0.974359	0.909091	1	0.952381	0.952381	1	0.97561
1131	2.4.2.52	triphosphoribosyl-dephospho-CoA synthase	2	613	76	0.870588	0.973684	0.919255	0.957746	0.894737	0.92517	1	0.421053	0.592593	1	0.710526	0.830769	1	0.578947	0.733333	1	0.618421	0.764228	1	0.684211	0.8125	1	0.723684	0.839695
1132	2.4.2.53	undecaprenyl-phosphate 4-deoxy-4-formamido-L-arabinose transferase	2	169	20	1	0.8	0.888889	0.944444	0.85	0.894737	1	0.3	0.461538	0.904762	0.95	0.926829	1	0.25	0.4	1	0.3	0.461538	1	0.5	0.666667	0.904762	0.95	0.926829
1133	2.4.2.54	beta-ribofuranosylphenol 5'-phosphate synthase	2	151	18	0.933333	0.777778	0.848485	1	0.777778	0.875	1	0.333333	0.5	0	0	0	0	0	0	1	0.277778	0.434783	1	0.333333	0.5	1	0.333333	0.5
1134	2.4.2.58	hydroxyproline O-arabinosyltransferase	2	180	22	0.714286	0.681818	0.697674	0.882353	0.681818	0.769231	1	0.5	0.666667	0	0	0	0	0	0	1	0.545455	0.705882	1	0.363636	0.533333	1	0.681818	0.810811
1135	2.4.2.59	sulfide-dependent adenosine diphosphate thiazole synthase	2	143	17	1	1	1	0.944444	1	0.971429	0	0	0	0	0	0	0	0	0	0	0	0	0	0	0	0	0	0
1136	2.4.2.60	cysteine-dependent adenosine diphosphate thiazole synthase	2	144	17	1	0.941176	0.969697	1	0.823529	0.903226	0	0	0	0	0	0	0	0	0	0	0	0	0	0	0	0	0	0
1137	2.4.2.61	alpha-dystroglycan beta1,4-xylosyltransferase	2	84	10	0.8	0.8	0.8	0.8	0.8	0.8	0	0	0	0	0	0	0	0	0	0	0	0	0	0	0	0	0	0
1138	2.4.2.7	adenine phosphoribosyltransferase	2	595	74	0.983871	0.824324	0.897059	0.957143	0.905405	0.930556	0.982456	0.756757	0.854962	1	0.959459	0.97931	1	0.689189	0.816	1	0.716216	0.834646	1	0.783784	0.878788	1	0.959459	0.97931
1139	2.4.2.8	hypoxanthine phosphoribosyltransferase	2	527	65	0.939394	0.953846	0.946565	0.924242	0.938462	0.931298	0.923077	0.553846	0.692308	0.984848	1	0.992366	0.934783	0.661538	0.774775	0.925926	0.769231	0.840336	0.927273	0.784615	0.85	0.984848	1	0.992366
1140	2.4.2.9	uracil phosphoribosyltransferase	2	641	79	0.852273	0.949367	0.898204	0.891566	0.936709	0.91358	1	0.632911	0.775194	1	1	1	1	0.759494	0.863309	1	0.835443	0.910345	1	0.911392	0.953642	1	1	1
1141	2.4.99.1	beta-galactoside alpha-(2,6)-sialyltransferase (Transferred to EC 2.4.3.1)	2	146	18	0.933333	0.777778	0.848485	1	0.555556	0.714286	1	0.444444	0.615385	0	0	0	0	0	0	1	0.666667	0.8	1	0.444444	0.615385	1	0.722222	0.83871
1142	2.4.99.16	starch synthase (maltosyl-transferring)	2	426	53	0.979592	0.90566	0.941176	1	0.867925	0.929293	0.979592	0.90566	0.941176	0	0	0	0	0	0	0.98	0.924528	0.951456	0.979167	0.886792	0.930693	0.980769	0.962264	0.971429
1143	2.4.99.17	S-adenosylmethionine:tRNA ribosyltransferase-isomerase	2	704	87	1	0.873563	0.932515	0.939759	0.896552	0.917647	1	0.83908	0.9125	1	1	1	1	0.770115	0.87013	1	0.83908	0.9125	1	0.91954	0.958084	1	1	1
1144	2.4.99.18	dolichyl-diphosphooligosaccharide---protein glycotransferase	2	576	71	0.940299	0.887324	0.913043	0.844156	0.915493	0.878378	1	0.169014	0.289157	1	0.816901	0.899225	0.976744	0.591549	0.736842	1	0.338028	0.505263	1	0.549296	0.709091	1	0.901408	0.948148
1145	2.4.99.3	alpha-N-acetylgalactosaminide alpha-2,6-sialyltransferase (Transferred to EC 2.4.3.3)	2	97	12	0.769231	0.833333	0.8	1	0.75	0.857143	1	0.166667	0.285714	0	0	0	0	0	0	1	0.5	0.666667	1	0.0833333	0.153846	1	0.583333	0.736842
1146	2.4.99.4	beta-galactoside alpha-2,3-sialyltransferase (Transferred to EC2.4.3.4)	2	266	33	0.870968	0.818182	0.84375	1	0.818182	0.9	1	0.0606061	0.114286	0	0	0	0	0	0	1	0.454545	0.625	1	0.0909091	0.166667	1	0.484848	0.653061
1147	2.4.99.6	N-acetyllactosaminide alpha-2,3-sialyltransferase (Transferred to EC 2.4.3.6)	2	103	12	1	0.833333	0.909091	1	0.833333	0.909091	1	0.25	0.4	0	0	0	0	0	0	1	0.166667	0.285714	1	0.166667	0.285714	1	0.333333	0.5
1148	2.4.99.9	lactosylceramide alpha-2,3-sialyltransferase (Transferred to EC 2.4.3.9)	2	80	9	1	0.888889	0.941176	1	0.888889	0.941176	1	0.333333	0.5	0	0	0	0	0	0	1	0.555556	0.714286	1	0.222222	0.363636	1	0.666667	0.8
1149	2.5.1.1	dimethylallyltranstransferase	2	89	11	1	0.909091	0.952381	0.909091	0.909091	0.909091	0.7	0.636364	0.666667	0	0	0	0	0	0	0	0	0	0	0	0	1	0.636364	0.777778
1150	2.5.1.101	N,N'-diacetyllegionaminate synthase	2	97	11	0.777778	0.636364	0.7	0.8	0.727273	0.761905	1	0.181818	0.307692	0	0	0	0	0	0	0	0	0	0	0	0	1	0.181818	0.307692
1151	2.5.1.103	presqualene diphosphate synthase	2	76	9	1	0.888889	0.941176	0.888889	0.888889	0.888889	1	0.111111	0.2	0	0	0	0	0	0	1	0.222222	0.363636	0	0	0	1	0.333333	0.5
1152	2.5.1.105	7,8-dihydropterin-6-yl-methyl-4-(beta-D-ribofuranosyl)aminobenzene 5'-phosphate synthase	2	573	71	1	0.84507	0.916031	0.929577	0.929577	0.929577	1	0.0140845	0.0277778	0	0	0	0	0	0	1	0.0140845	0.0277778	1	0.0140845	0.0277778	1	0.0140845	0.0277778
1153	2.5.1.108	2-(3-amino-3-carboxypropyl)histidine synthase	2	440	55	0.942308	0.890909	0.915888	0.84127	0.963636	0.898305	1	0.309091	0.472222	1	1	1	1	0.436364	0.607595	1	0.545455	0.705882	1	0.672727	0.804348	1	1	1
1154	2.5.1.114	tRNAPhe (4-demethylwyosine37-C7) aminocarboxypropyltransferase	2	282	35	0.9	0.771429	0.830769	0.969697	0.914286	0.941176	1	0.457143	0.627451	0	0	0	0	0	0	1	0.142857	0.25	1	0.2	0.333333	1	0.457143	0.627451
1155	2.5.1.117	homogentisate solanesyltransferase	2	99	12	1	0.833333	0.909091	1	0.833333	0.909091	0	0	0	0	0	0	0	0	0	0	0	0	0	0	0	0	0	0
1156	2.5.1.120	aminodeoxyfutalosine synthase	2	233	28	0.965517	1	0.982456	1	1	1	1	0.0357143	0.0689655	0	0	0	0	0	0	0	0	0	0	0	0	1	0.0357143	0.0689655
1157	2.5.1.128	N4-bis(aminopropyl)spermidine synthase	2	78	9	0.833333	0.555556	0.666667	1	0.777778	0.875	1	0.111111	0.2	0	0	0	0	0	0	1	0.444444	0.615385	1	0.111111	0.2	1	0.444444	0.615385
1158	2.5.1.129	flavin prenyltransferase	2	581	72	0.909091	0.972222	0.939597	0.972222	0.972222	0.972222	1	0.763889	0.866142	1	1	1	0	0	0	1	0.902778	0.948905	1	0.958333	0.978723	1	1	1
1159	2.5.1.130	2-carboxy-1,4-naphthoquinone phytyltransferase	2	141	17	0.875	0.823529	0.848485	1	0.764706	0.866667	1	0.235294	0.380952	0	0	0	0	0	0	0	0	0	0	0	0	1	0.235294	0.380952
1160	2.5.1.140	N-(2-amino-2-carboxyethyl)-L-glutamate synthase	2	192	24	0.875	0.875	0.875	0.956522	0.916667	0.93617	0	0	0	0	0	0	0	0	0	1	0.0833333	0.153846	1	0.0416667	0.08	1	0.0833333	0.153846
1161	2.5.1.141	heme o synthase	2	582	72	0.869565	0.833333	0.851064	1	0.791667	0.883721	0	0	0	0	0	0	0	0	0	0.936508	0.819444	0.874074	0.916667	0.152778	0.261905	0.983333	0.819444	0.893939
1162	2.5.1.143	pyridinium-3,5-biscarboxylic acid mononucleotide synthase	2	458	57	1	0.982456	0.99115	1	1	1	0	0	0	0	0	0	0	0	0	0	0	0	0	0	0	0	0	0
1163	2.5.1.144	S-sulfo-L-cysteine synthase (O-acetyl-L-serine-dependent)	2	456	57	0.946429	0.929825	0.938053	0.888889	0.982456	0.933333	0	0	0	0	0	0	0	0	0	0	0	0	0	0	0	0	0	0
1164	2.5.1.145	phosphatidylglycerol---prolipoprotein diacylglyceryl transferase	2	618	77	0.986486	0.948052	0.966887	0.961538	0.974026	0.967742	0	0	0	0	0	0	0	0	0	1	0.935065	0.966443	1	0.220779	0.361702	1	0.935065	0.966443
1165	2.5.1.147	5-amino-6-(D-ribitylamino)uracil---L-tyrosine 4-hydroxyphenyl transferase	2	163	20	1	0.85	0.918919	1	0.9	0.947368	0	0	0	0	0	0	0	0	0	0.666667	0.9	0.765957	0	0	0	0.857143	0.9	0.878049
1166	2.5.1.15	dihydropteroate synthase	2	430	53	0.978261	0.849057	0.909091	0.959184	0.886792	0.921569	1	0.679245	0.808989	1	0.981132	0.990476	0	0	0	1	0.830189	0.907216	1	0.886792	0.94	1	0.981132	0.990476
1167	2.5.1.16	spermidine synthase	2	601	74	0.953125	0.824324	0.884058	0.911765	0.837838	0.873239	0.851064	0.540541	0.661157	0.755102	1	0.860465	0.672727	0.5	0.573643	0.938776	0.621622	0.747967	0.743243	0.743243	0.743243	0.925	1	0.961039
1168	2.5.1.17	corrinoid adenosyltransferase	2	425	53	0.909091	0.754717	0.824742	0.913043	0.792453	0.848485	0	0	0	0	0	0	0	0	0	1	0.150943	0.262295	1	0.0188679	0.037037	1	0.150943	0.262295
1169	2.5.1.18	glutathione transferase	2	712	89	0.717949	0.314607	0.4375	0.58209	0.438202	0.5	0.916667	0.247191	0.389381	1	0.88764	0.940476	1	0.393258	0.564516	1	0.382022	0.552846	1	0.573034	0.728571	1	0.898876	0.946746
1170	2.5.1.19	3-phosphoshikimate 1-carboxyvinyltransferase	2	664	82	0.797468	0.768293	0.782609	0.890411	0.792683	0.83871	0.985507	0.829268	0.900662	1	0.987805	0.993865	1	0.768293	0.868966	1	0.804878	0.891892	1	0.914634	0.955414	1	0.987805	0.993865
1171	2.5.1.21	squalene synthase	2	458	57	0.945455	0.912281	0.928571	0.892857	0.877193	0.884956	1	0.280702	0.438356	0	0	0	0	0	0	1	0.403509	0.575	1	0.22807	0.371429	1	0.473684	0.642857
1172	2.5.1.22	spermine synthase	2	103	12	1	0.75	0.857143	0.818182	0.75	0.782609	0.666667	0.5	0.571429	0	0	0	0	0	0	1	0.5	0.666667	1	0.0833333	0.153846	1	0.666667	0.8
1173	2.5.1.26	alkylglycerone-phosphate synthase	2	412	51	0.93617	0.862745	0.897959	0.977273	0.843137	0.905263	1	0.254902	0.40625	0	0	0	0	0	0	1	0.333333	0.5	1	0.254902	0.40625	1	0.333333	0.5
1174	2.5.1.3	thiamine phosphate synthase	2	442	55	0.717391	0.6	0.653465	0.707317	0.527273	0.604167	1	0.436364	0.607595	1	0.890909	0.942308	1	0.509091	0.674699	1	0.381818	0.552632	1	0.563636	0.72093	1	0.890909	0.942308
1175	2.5.1.30	heptaprenyl diphosphate synthase	2	592	73	0.967213	0.808219	0.880597	0.897059	0.835616	0.865248	1	0.0273973	0.0533333	0	0	0	0	0	0	0	0	0	0	0	0	1	0.0273973	0.0533333
1176	2.5.1.31	ditrans,polycis-undecaprenyl-diphosphate synthase [(2E,6E)-farnesyl-diphosphate specific]	2	593	74	0.984848	0.878378	0.928571	0.905405	0.905405	0.905405	1	0.527027	0.690265	0.412429	0.986486	0.581673	0	0	0	0.909091	0.135135	0.235294	0.72973	0.364865	0.486486	0.793478	0.986486	0.879518
1177	2.5.1.32	15-cis-phytoene synthase	2	668	83	0.845238	0.855422	0.850299	0.896104	0.831325	0.8625	0.794872	0.373494	0.508197	0	0	0	0	0	0	0.9375	0.180723	0.30303	0.846154	0.13253	0.229167	0.972973	0.433735	0.6
1178	2.5.1.39	4-hydroxybenzoate polyprenyltransferase	2	498	62	0.847458	0.806452	0.826446	0.912281	0.83871	0.87395	1	0.145161	0.253521	0	0	0	0	0	0	1	0.0806452	0.149254	1	0.0806452	0.149254	1	0.145161	0.253521
1179	2.5.1.41	phosphoglycerol geranylgeranyltransferase	2	169	20	1	0.95	0.974359	0.95	0.95	0.95	1	0.95	0.974359	1	1	1	1	0.95	0.974359	1	0.95	0.974359	1	0.95	0.974359	1	1	1
1180	2.5.1.42	geranylgeranylglycerol-phosphate geranylgeranyltransferase	2	200	25	0.75	0.96	0.842105	0.923077	0.96	0.941176	0.933333	0.56	0.7	0.287356	1	0.446429	0	0	0	0.807692	0.84	0.823529	0.677419	0.84	0.75	0.641026	1	0.78125
1181	2.5.1.43	nicotianamine synthase	2	138	17	0.933333	0.823529	0.875	0.882353	0.882353	0.882353	1	0.647059	0.785714	0	0	0	0	0	0	1	0.470588	0.64	1	0.470588	0.64	1	0.647059	0.785714
1182	2.5.1.44	homospermidine synthase	2	109	13	1	1	1	0.590909	1	0.742857	1	0.461538	0.631579	0	0	0	0	0	0	1	0.461538	0.631579	1	0.538462	0.7	1	0.538462	0.7
1183	2.5.1.46	deoxyhypusine synthase	2	632	79	0.985507	0.860759	0.918919	0.924051	0.924051	0.924051	1	0.594937	0.746032	1	1	1	1	0.746835	0.855072	1	0.670886	0.80303	1	0.810127	0.895105	1	1	1
1184	2.5.1.47	cysteine synthase	2	607	75	0.84058	0.773333	0.805556	0.888889	0.746667	0.811594	0.427083	0.546667	0.479532	0.544118	0.986667	0.701422	0.5	0.573333	0.534161	0.431373	0.586667	0.497175	0.472441	0.8	0.594059	0.569231	0.986667	0.721951
1185	2.5.1.48	cystathionine gamma-synthase	2	585	73	1	0.767123	0.868217	0.857143	0.821918	0.839161	1	0.109589	0.197531	0	0	0	0	0	0	1	0.0958904	0.175	1	0.0821918	0.151899	1	0.164384	0.282353
1186	2.5.1.49	O-acetylhomoserine aminocarboxypropyltransferase	2	470	58	0.901639	0.948276	0.92437	0.887097	0.948276	0.916667	1	0.0689655	0.129032	0	0	0	0	0	0	1	0.0689655	0.129032	1	0.0172414	0.0338983	1	0.137931	0.242424
1187	2.5.1.54	3-deoxy-7-phosphoheptulonate synthase	2	592	74	0.9375	0.810811	0.869565	0.929577	0.891892	0.910345	1	0.472973	0.642202	1	1	1	0	0	0	1	0.445946	0.616822	1	0.594595	0.745763	1	1	1
1188	2.5.1.55	3-deoxy-8-phosphooctulonate synthase	2	503	62	1	0.935484	0.966667	0.9375	0.967742	0.952381	1	0.935484	0.966667	1	1	1	0.953125	0.983871	0.968254	0.966667	0.935484	0.95082	0.968254	0.983871	0.976	1	1	1
1189	2.5.1.56	N-acetylneuraminate synthase	2	232	29	0.8	0.689655	0.740741	0.777778	0.724138	0.75	0	0	0	0	0	0	0	0	0	0	0	0	0	0	0	0	0	0
1190	2.5.1.58	protein farnesyltransferase	2	288	36	0.891892	0.916667	0.90411	1	0.888889	0.941176	1	0.194444	0.325581	0	0	0	0	0	0	1	0.5	0.666667	1	0.138889	0.243902	1	0.583333	0.736842
1191	2.5.1.59	protein geranylgeranyltransferase type I	2	240	29	0.958333	0.793103	0.867925	1	0.931034	0.964286	1	0.0344828	0.0666667	0	0	0	0	0	0	0.904762	0.655172	0.76	1	0.0689655	0.129032	1	0.655172	0.791667
1192	2.5.1.6	methionine adenosyltransferase	2	617	77	0.871795	0.883117	0.877419	0.957746	0.883117	0.918919	1	0.805195	0.892086	1	0.935065	0.966443	1	0.857143	0.923077	1	0.857143	0.923077	1	0.896104	0.945205	1	0.935065	0.966443
1193	2.5.1.60	protein geranylgeranyltransferase type II	2	551	68	0.890625	0.838235	0.863636	0.926471	0.926471	0.926471	0.96	0.352941	0.516129	0	0	0	0	0	0	1	0.529412	0.692308	0.96	0.352941	0.516129	1	0.573529	0.728972
1194	2.5.1.61	hydroxymethylbilane synthase	2	642	80	0.958904	0.875	0.915033	0.96	0.9	0.929032	0.985915	0.875	0.927152	1	1	1	1	0.8875	0.940397	1	0.8875	0.940397	1	0.925	0.961039	1	1	1
1195	2.5.1.68	(2Z,6E)-farnesyl diphosphate synthase	2	247	30	1	0.9	0.947368	0.931034	0.9	0.915254	1	0.266667	0.421053	0	0	0	0	0	0	1	0.166667	0.285714	1	0.0666667	0.125	1	0.366667	0.536585
1196	2.5.1.7	UDP-N-acetylglucosamine 1-carboxyvinyltransferase	2	609	76	1	0.855263	0.921986	0.972973	0.947368	0.96	1	0.802632	0.890511	1	1	1	1	0.736842	0.848485	0.985915	0.921053	0.952381	1	0.934211	0.965986	1	1	1
1197	2.5.1.72	quinolinate synthase	2	521	64	0.951613	0.921875	0.936508	0.964912	0.859375	0.909091	1	0.9375	0.967742	1	1	1	1	0.875	0.933333	1	0.859375	0.92437	1	0.96875	0.984127	1	1	1
1198	2.5.1.74	1,4-dihydroxy-2-naphthoate polyprenyltransferase	2	652	81	0.935065	0.888889	0.911392	0.924051	0.901235	0.9125	1	0.0246914	0.0481928	0	0	0	0	0	0	1	0.0740741	0.137931	1	0.0123457	0.0243902	1	0.0987654	0.179775
1199	2.5.1.75	tRNA dimethylallyltransferase	2	634	79	0.850575	0.936709	0.891566	0.927711	0.974684	0.950617	1	0.848101	0.917808	1	1	1	1	0.78481	0.879433	1	0.873418	0.932432	1	0.936709	0.96732	1	1	1
1200	2.5.1.78	6,7-dimethyl-8-ribityllumazine synthase	2	433	54	0.958333	0.851852	0.901961	0.92	0.851852	0.884615	0.979167	0.87037	0.921569	1	0.981481	0.990654	1	0.740741	0.851064	1	0.833333	0.909091	1	0.925926	0.961538	1	0.981481	0.990654
1201	2.5.1.79	thermospermine synthase	2	112	13	1	0.923077	0.96	1	0.923077	0.96	0.8	0.307692	0.444444	0	0	0	0	0	0	1	0.0769231	0.142857	1	0.0769231	0.142857	1	0.384615	0.555556
1202	2.5.1.87	ditrans,polycis-polyprenyl diphosphate synthase [(2E,6E)-farnesyl diphosphate specific]	2	687	85	0.873418	0.811765	0.841463	0.929577	0.776471	0.846154	0.909091	0.117647	0.208333	0	0	0	0	0	0	1	0.117647	0.210526	1	0.0588235	0.111111	1	0.2	0.333333
1203	2.5.1.89	tritrans,polycis-undecaprenyl diphosphate synthase [geranylgeranyl-diphosphate specific]	2	153	19	0.947368	0.947368	0.947368	0.9	0.947368	0.923077	0.435897	0.894737	0.586207	0	0	0	0	0	0	1	0.842105	0.914286	0.9375	0.789474	0.857143	0.826087	1	0.904762
1204	2.5.1.9	riboflavin synthase	2	657	81	0.795918	0.962963	0.871508	0.9125	0.901235	0.906832	0.98	0.604938	0.748092	0	0	0	0	0	0	1	0.592593	0.744186	1	0.469136	0.638655	1	0.765432	0.867133
1205	2.5.1.90	all-trans-octaprenyl-diphosphate synthase	2	696	87	0.922222	0.954023	0.937853	0.97619	0.942529	0.959064	1	0.0114943	0.0227273	0	0	0	0	0	0	1	0.0229885	0.0449438	1	0.0114943	0.0227273	1	0.0344828	0.0666667
1206	2.5.1.91	all-trans-decaprenyl-diphosphate synthase	2	249	31	1	0.870968	0.931034	0.961538	0.806452	0.877193	1	0.419355	0.590909	0	0	0	0	0	0	1	0.0967742	0.176471	1	0.0967742	0.176471	1	0.483871	0.652174
1207	2.5.1.97	pseudaminic acid synthase	2	102	12	0.8	1	0.888889	0.6875	0.916667	0.785714	0	0	0	0	0	0	0	0	0	1	0.166667	0.285714	0	0	0	1	0.166667	0.285714
1208	2.6.1.1	aspartate transaminase	2	517	64	0.822222	0.578125	0.678899	0.820513	0.5	0.621359	0.571429	0.3125	0.40404	0.292237	1	0.452297	0.361345	0.671875	0.469945	0.446809	0.328125	0.378378	0.422018	0.71875	0.531792	0.571429	1	0.727273
1209	2.6.1.102	GDP-perosamine synthase	2	121	15	0.714286	1	0.833333	1	1	1	1	0.2	0.333333	0	0	0	0	0	0	1	0.133333	0.235294	1	0.133333	0.235294	1	0.2	0.333333
1210	2.6.1.11	acetylornithine transaminase	2	162	20	0.947368	0.9	0.923077	0.894737	0.85	0.871795	0.439024	0.9	0.590164	0.12987	1	0.229885	0.148438	0.95	0.256757	0.56	0.7	0.622222	0.240506	0.95	0.383838	0.416667	1	0.588235
1211	2.6.1.112	(S)-ureidoglycine---glyoxylate transaminase	2	145	18	1	0.944444	0.971429	1	0.944444	0.971429	1	0.5	0.666667	0	0	0	0	0	0	1	0.0555556	0.105263	1	0.166667	0.285714	1	0.5	0.666667
1212	2.6.1.113	putrescine---pyruvate transaminase	2	171	21	1	1	1	0.875	1	0.933333	1	0.285714	0.444444	0	0	0	0	0	0	1	0.238095	0.384615	1	0.047619	0.0909091	1	0.52381	0.6875
1213	2.6.1.13	ornithine aminotransferase	2	456	56	0.977778	0.785714	0.871287	0.532609	0.875	0.662162	0.961538	0.446429	0.609756	0.297297	0.982143	0.456432	0.92	0.821429	0.867925	1	0.678571	0.808511	0.766667	0.821429	0.793103	0.743243	0.982143	0.846154
1214	2.6.1.16	glutamine---fructose-6-phosphate transaminase (isomerizing)	2	601	74	0.875	0.756757	0.811594	0.680851	0.864865	0.761905	1	0.445946	0.616822	0.936709	1	0.96732	1	0.567568	0.724138	1	0.540541	0.701754	0.980769	0.689189	0.809524	0.986667	1	0.993289
1215	2.6.1.17	succinyldiaminopimelate transaminase	2	496	61	0.920635	0.95082	0.935484	0.882353	0.983607	0.930233	1	0.0163934	0.0322581	0	0	0	0	0	0	0.714286	0.0819672	0.147059	1	0.0491803	0.09375	1	0.0819672	0.151515
1216	2.6.1.18	beta-alanine---pyruvate transaminase	2	348	43	0.954545	0.976744	0.965517	1	0.976744	0.988235	0.545455	0.139535	0.222222	0	0	0	0	0	0	1	0.116279	0.208333	1	0.0697674	0.130435	1	0.186047	0.313725
1217	2.6.1.19	4-aminobutyrate---2-oxoglutarate transaminase	2	615	76	0.986301	0.947368	0.966443	0.865854	0.934211	0.898734	1	0.0789474	0.146341	0	0	0	0	0	0	1	0.157895	0.272727	1	0.0526316	0.1	1	0.210526	0.347826
1218	2.6.1.2	alanine transaminase	2	483	60	0.947368	0.9	0.923077	0.964912	0.916667	0.940171	1	0.516667	0.681319	0	0	0	0	0	0	1	0.733333	0.846154	1	0.55	0.709677	1	0.783333	0.878505
1219	2.6.1.21	D-amino-acid transaminase	2	556	69	0.944444	0.985507	0.964539	0.8625	1	0.926174	0.928571	0.188406	0.313253	0	0	0	0	0	0	1	0.173913	0.296296	1	0.101449	0.184211	1	0.26087	0.413793
1220	2.6.1.36	L-lysine 6-transaminase	2	89	11	0.833333	0.909091	0.869565	1	0.909091	0.952381	1	0.545455	0.705882	0	0	0	0	0	0	0	0	0	0	0	0	1	0.545455	0.705882
1221	2.6.1.37	2-aminoethylphosphonate---pyruvate transaminase	2	261	32	1	0.9375	0.967742	0.965517	0.875	0.918033	1	0.65625	0.792453	1	1	1	1	0.75	0.857143	1	0.65625	0.792453	1	0.78125	0.877193	1	1	1
1222	2.6.1.42	branched-chain-amino-acid transaminase	2	633	79	0.854839	0.670886	0.751773	0.797297	0.746835	0.771242	1	0.151899	0.263736	0.527027	0.987342	0.687225	0.85	0.43038	0.571429	0.777778	0.265823	0.396226	0.634921	0.506329	0.56338	0.829787	0.987342	0.901734
1223	2.6.1.5	tyrosine transaminase	2	330	41	1	0.902439	0.948718	0.909091	0.97561	0.941176	1	0.731707	0.84507	0	0	0	0	0	0	1	0.317073	0.481481	1	0.317073	0.481481	1	0.780488	0.876712
1224	2.6.1.52	phosphoserine transaminase	2	637	79	0.958904	0.886076	0.921053	0.958333	0.873418	0.913907	1	0.759494	0.863309	1	1	1	1	0.620253	0.765625	1	0.734177	0.846715	1	0.835443	0.910345	1	1	1
1225	2.6.1.55	taurine---2-oxoglutarate transaminase	2	232	28	0.964286	0.964286	0.964286	1	1	1	0	0	0	0	0	0	0	0	0	0	0	0	0	0	0	0	0	0
1226	2.6.1.57	aromatic-amino-acid transaminase	2	478	59	0.931034	0.915254	0.923077	0.947368	0.915254	0.931034	1	0.169492	0.289855	0	0	0	0	0	0	0.714286	0.0847458	0.151515	1	0.0169492	0.0333333	1	0.220339	0.361111
1227	2.6.1.59	dTDP-4-amino-4,6-dideoxygalactose transaminase	2	243	30	1	0.9	0.947368	0.763158	0.966667	0.852941	1	0.7	0.823529	0	0	0	0	0	0	0	0	0	1	0.0666667	0.125	1	0.7	0.823529
1228	2.6.1.62	adenosylmethionine---8-amino-7-oxononanoate transaminase	2	569	70	0.955882	0.928571	0.942029	0.905405	0.957143	0.930556	0.706522	0.928571	0.802469	0	0	0	0	0	0	0.983871	0.871429	0.924242	0.90625	0.828571	0.865672	0.896104	0.985714	0.938776
1229	2.6.1.66	valine---pyruvate transaminase	2	145	18	1	0.888889	0.941176	0.9375	0.833333	0.882353	1	0.444444	0.615385	0	0	0	0	0	0	1	0.277778	0.434783	1	0.277778	0.434783	1	0.444444	0.615385
1230	2.6.1.7	kynurenine---oxoglutarate transaminase	2	88	11	1	0.727273	0.842105	1	0.909091	0.952381	0.4	0.181818	0.25	0	0	0	0	0	0	1	0.272727	0.428571	1	0.0909091	0.166667	0.8	0.363636	0.5
1231	2.6.1.76	diaminobutyrate---2-oxoglutarate transaminase	2	662	82	0.974359	0.926829	0.95	0.95	0.926829	0.938272	1	0.536585	0.698413	0	0	0	0	0	0	0.945205	0.841463	0.890323	0.978723	0.560976	0.713178	1	0.841463	0.913907
1232	2.6.1.81	succinylornithine transaminase	2	108	13	1	0.769231	0.869565	0.916667	0.846154	0.88	1	0.153846	0.266667	1	0.846154	0.916667	0	0	0	1	0.384615	0.555556	1	0.307692	0.470588	1	0.846154	0.916667
1233	2.6.1.82	putrescine---2-oxoglutarate transaminase	2	139	17	0.928571	0.764706	0.83871	1	0.647059	0.785714	1	0.117647	0.210526	1	0.235294	0.380952	0	0	0	1	0.117647	0.210526	1	0.117647	0.210526	1	0.235294	0.380952
1234	2.6.1.83	LL-diaminopimelate aminotransferase	2	683	85	0.964706	0.964706	0.964706	0.954023	0.976471	0.965116	1	0.623529	0.768116	0.524691	1	0.688259	1	0.635294	0.776978	0.96875	0.729412	0.832215	0.96	0.847059	0.9	0.904255	1	0.949721
1235	2.6.1.84	arginine---pyruvate transaminase	2	93	11	1	0.818182	0.9	1	0.909091	0.952381	1	0.363636	0.533333	0	0	0	0	0	0	1	0.0909091	0.166667	1	0.0909091	0.166667	1	0.363636	0.533333
1236	2.6.1.85	aminodeoxychorismate synthase	2	496	62	0.769231	0.483871	0.594059	0.558442	0.693548	0.618705	1	0.129032	0.228571	0	0	0	0	0	0	1	0.0967742	0.176471	1	0.0806452	0.149254	1	0.193548	0.324324
1237	2.6.1.86	2-amino-4-deoxychorismate synthase	2	122	15	1	0.733333	0.846154	0.777778	0.933333	0.848485	0	0	0	0	0	0	0	0	0	0	0	0	0	0	0	0	0	0
1238	2.6.1.87	UDP-4-amino-4-deoxy-L-arabinose aminotransferase	2	82	10	1	0.6	0.75	1	0.9	0.947368	1	0.7	0.823529	1	0.9	0.947368	0.692308	0.9	0.782609	1	0.6	0.75	1	0.9	0.947368	1	0.9	0.947368
1239	2.6.1.88	methionine transaminase	2	304	38	0.95	1	0.974359	1	0.973684	0.986667	0.9	0.473684	0.62069	0	0	0	0	0	0	1	0.0263158	0.0512821	1	0.0263158	0.0512821	1	0.473684	0.642857
1240	2.6.1.9	histidinol-phosphate transaminase	2	464	58	0.926829	0.655172	0.767677	0.84	0.724138	0.777778	0.77551	0.655172	0.71028	0.351852	0.982759	0.518182	1	0.706897	0.828283	0.8	0.551724	0.653061	0.737705	0.775862	0.756303	0.74026	0.982759	0.844444
1241	2.6.1.96	4-aminobutyrate---pyruvate transaminase	2	201	24	0.869565	0.833333	0.851064	1	0.708333	0.829268	1	0.0416667	0.08	0	0	0	0	0	0	1	0.375	0.545455	1	0.125	0.222222	1	0.375	0.545455
1242	2.6.1.97	archaeosine synthase	2	109	13	0.923077	0.923077	0.923077	1	1	1	1	0.538462	0.7	0	0	0	0	0	0	1	0.0769231	0.142857	1	0.230769	0.375	1	0.538462	0.7
1243	2.6.1.98	UDP-2-acetamido-2-deoxy-ribo-hexuluronate aminotransferase	2	125	15	1	0.933333	0.965517	1	0.933333	0.965517	1	0.2	0.333333	0	0	0	0	0	0	1	0.266667	0.421053	1	0.133333	0.235294	1	0.333333	0.5
1244	2.6.1.99	L-tryptophan---pyruvate aminotransferase	2	169	21	1	0.952381	0.97561	1	0.904762	0.95	0	0	0	0	0	0	0	0	0	1	0.428571	0.6	1	0.0952381	0.173913	1	0.428571	0.6
1245	2.6.99.2	pyridoxine 5'-phosphate synthase	2	600	75	1	0.96	0.979592	1	0.96	0.979592	0.986111	0.946667	0.965986	1	1	1	1	0.933333	0.965517	0.986301	0.96	0.972973	1	1	1	1	1	1
1246	2.7.1.1	hexokinase	2	664	82	0.929412	0.963415	0.946108	0.824742	0.97561	0.893855	1	0.426829	0.598291	1	1	1	0.953846	0.756098	0.843537	1	0.621951	0.766917	1	0.914634	0.955414	1	1	1
1247	2.7.1.100	S-methyl-5-thioribose kinase	2	318	39	0.947368	0.923077	0.935065	0.921053	0.897436	0.909091	1	0.589744	0.741935	1	1	1	0	0	0	1	0.846154	0.916667	1	0.846154	0.916667	1	1	1
1248	2.7.1.105	6-phosphofructo-2-kinase	2	83	10	0.727273	0.8	0.761905	0.875	0.7	0.777778	0	0	0	0	0	0	0	0	0	1	0.1	0.181818	0	0	0	1	0.1	0.181818
1249	2.7.1.107	diacylglycerol kinase (ATP)	2	560	70	0.853659	0.5	0.630631	0.822222	0.528571	0.643478	0.809524	0.242857	0.373626	0.523077	0.971429	0.68	0.705882	0.342857	0.461538	0.806452	0.357143	0.49505	0.590909	0.557143	0.573529	0.875	1	0.933333
1250	2.7.1.108	dolichol kinase	2	192	24	0.842105	0.666667	0.744186	0.857143	0.5	0.631579	1	0.25	0.4	0	0	0	0	0	0	1	0.416667	0.588235	1	0.208333	0.344828	1	0.5	0.666667
1251	2.7.1.11	6-phosphofructokinase	2	597	74	0.828125	0.716216	0.768116	0.756757	0.756757	0.756757	0.97561	0.540541	0.695652	0.239482	1	0.386423	0.74	0.5	0.596774	0.972973	0.486486	0.648649	0.576471	0.662162	0.616352	0.698113	1	0.822222
1252	2.7.1.113	deoxyguanosine kinase	2	146	18	0.809524	0.944444	0.871795	1	0.833333	0.909091	1	0.388889	0.56	0	0	0	0	0	0	1	0.222222	0.363636	1	0.111111	0.2	1	0.555556	0.714286
1253	2.7.1.12	gluconokinase	2	712	88	0.71028	0.863636	0.779487	0.96875	0.704545	0.815789	1	0.318182	0.482759	0	0	0	0	0	0	1	0.488636	0.656489	1	0.363636	0.533333	1	0.511364	0.676692
1254	2.7.1.121	phosphoenolpyruvate---glycerone phosphotransferase	2	537	67	0.915254	0.80597	0.857143	0.918033	0.835821	0.875	1	0.0597015	0.112676	0	0	0	0	0	0	0.944444	0.253731	0.4	1	0.119403	0.213333	1	0.253731	0.404762
1255	2.7.1.127	inositol-trisphosphate 3-kinase	2	305	37	0.952381	0.540541	0.689655	0.621622	0.621622	0.621622	1	0.297297	0.458333	0	0	0	0	0	0	1	0.621622	0.766667	1	0.297297	0.458333	1	0.621622	0.766667
1256	2.7.1.130	tetraacyldisaccharide 4'-kinase	2	608	76	0.986486	0.960526	0.973333	0.936709	0.973684	0.954839	1	0.894737	0.944444	1	1	1	1	0.947368	0.972973	1	0.947368	0.972973	1	0.986842	0.993377	1	1	1
1257	2.7.1.137	phosphatidylinositol 3-kinase	2	202	25	0.888889	0.64	0.744186	0.73913	0.68	0.708333	1	0.48	0.648649	0	0	0	0	0	0	1	0.6	0.75	1	0.32	0.484848	1	0.64	0.780488
1258	2.7.1.138	ceramide kinase	2	245	30	0.896552	0.866667	0.881356	1	0.8	0.888889	0.75	0.2	0.315789	0	0	0	0	0	0	1	0.466667	0.636364	0.875	0.233333	0.368421	1	0.5	0.666667
1259	2.7.1.14	sedoheptulokinase	2	102	12	1	0.416667	0.588235	0.857143	0.5	0.631579	1	0.583333	0.736842	0	0	0	0	0	0	1	0.25	0.4	1	0.25	0.4	1	0.583333	0.736842
1260	2.7.1.144	tagatose-6-phosphate kinase	2	216	26	0.866667	1	0.928571	0.88	0.846154	0.862745	0.888889	0.307692	0.457143	0.944444	0.653846	0.772727	0.352941	0.461538	0.4	0.9	0.346154	0.5	0.619048	0.5	0.553191	1	0.653846	0.790698
1261	2.7.1.147	ADP-specific glucose/glucosamine kinase	2	135	16	0.592593	1	0.744186	1	0.6875	0.814815	1	0.125	0.222222	0	0	0	0	0	0	1	0.3125	0.47619	1	0.125	0.222222	1	0.3125	0.47619
1262	2.7.1.148	4-(cytidine 5'-diphospho)-2-C-methyl-D-erythritol kinase	2	505	63	0.861538	0.888889	0.875	0.961538	0.793651	0.869565	1	0.84127	0.913793	0.887324	1	0.940299	1	0.84127	0.913793	0.947368	0.857143	0.9	1	0.952381	0.97561	1	1	1
1263	2.7.1.149	1-phosphatidylinositol-5-phosphate 4-kinase	2	128	16	0.9375	0.9375	0.9375	0.882353	0.9375	0.909091	1	0.375	0.545455	0	0	0	0	0	0	1	0.6875	0.814815	1	0.4375	0.608696	1	0.75	0.857143
1264	2.7.1.15	ribokinase	2	709	88	0.75	0.852273	0.797872	0.806452	0.852273	0.828729	1	0.181818	0.307692	0	0	0	0	0	0	1	0.431818	0.603175	1	0.295455	0.45614	1	0.465909	0.635659
1265	2.7.1.153	phosphatidylinositol-4,5-bisphosphate 3-kinase	2	74	9	1	0.222222	0.363636	0	0	0	0.333333	0.111111	0.166667	0	0	0	0	0	0	0	0	0	0	0	0	1	0.111111	0.2
1266	2.7.1.157	N-acetylgalactosamine kinase	2	186	23	0.814815	0.956522	0.88	0.846154	0.956522	0.897959	1	0.0869565	0.16	0	0	0	0	0	0	1	0.26087	0.413793	1	0.0869565	0.16	1	0.26087	0.413793
1267	2.7.1.158	inositol-pentakisphosphate 2-kinase	2	282	35	0.5	0.685714	0.578313	0.733333	0.628571	0.676923	1	0.171429	0.292683	0	0	0	0	0	0	1	0.142857	0.25	1	0.0857143	0.157895	1	0.228571	0.372093
1268	2.7.1.16	ribulokinase	2	300	37	1	0.945946	0.972222	0.9	0.972973	0.935065	0.821429	0.621622	0.707692	0.560606	1	0.718447	1	0.351351	0.52	1	0.945946	0.972222	0.857143	0.972973	0.911392	0.902439	1	0.948718
1269	2.7.1.160	2'-phosphotransferase	2	304	37	0.935484	0.783784	0.852941	0.714286	0.945946	0.813953	1	0.135135	0.238095	0	0	0	0	0	0	1	0.27027	0.425532	1	0.108108	0.195122	1	0.297297	0.458333
1270	2.7.1.161	CTP-dependent riboflavin kinase	2	174	21	0.909091	0.952381	0.930233	1	0.952381	0.97561	0.947368	0.857143	0.9	1	1	1	0	0	0	1	1	1	1	1	1	1	1	1
1271	2.7.1.164	O-phosphoseryl-tRNASec kinase	2	137	16	1	0.8125	0.896552	1	0.9375	0.967742	1	0.4375	0.608696	0	0	0	0	0	0	1	0.375	0.545455	1	0.3125	0.47619	1	0.5	0.666667
1272	2.7.1.165	glycerate 2-kinase	2	585	72	0.9375	0.833333	0.882353	0.939394	0.861111	0.898551	0	0	0	0	0	0	0	0	0	1	0.0138889	0.0273973	0	0	0	1	0.0138889	0.0273973
1273	2.7.1.166	3-deoxy-D-manno-octulosonic acid kinase	2	179	22	0.956522	1	0.977778	0.733333	1	0.846154	1	0.5	0.666667	0	0	0	0	0	0	1	0.863636	0.926829	1	0.590909	0.742857	1	0.909091	0.952381
1274	2.7.1.167	D-glycero-beta-D-manno-heptose-7-phosphate kinase	2	105	13	1	0.923077	0.96	1	0.923077	0.96	1	0.230769	0.375	0	0	0	0	0	0	1	0.461538	0.631579	1	0.153846	0.266667	1	0.615385	0.761905
1275	2.7.1.168	D-glycero-alpha-D-manno-heptose-7-phosphate kinase	2	192	24	0.88	0.916667	0.897959	0.954545	0.875	0.913043	1	0.125	0.222222	0	0	0	0	0	0	1	0.25	0.4	1	0.125	0.222222	1	0.291667	0.451613
1276	2.7.1.169	pantoate kinase	2	177	21	0.9	0.857143	0.878049	0.954545	1	0.976744	1	0.285714	0.444444	0	0	0	0	0	0	1	0.047619	0.0909091	1	0.047619	0.0909091	1	0.285714	0.444444
1277	2.7.1.17	xylulokinase	2	471	58	0.612903	0.655172	0.633333	0.711864	0.724138	0.717949	0.9375	0.258621	0.405405	0.553398	0.982759	0.708075	0	0	0	0.944444	0.293103	0.447368	0.727273	0.413793	0.527473	0.863636	0.982759	0.919355
1278	2.7.1.170	anhydro-N-acetylmuramic acid kinase	2	640	80	0.88764	0.9875	0.934911	0.905882	0.9625	0.933333	1	0.8	0.888889	1	1	1	1	0.8375	0.911565	1	0.9625	0.980892	1	0.9875	0.993711	1	1	1
1279	2.7.1.172	protein-ribulosamine 3-kinase	2	161	19	0.947368	0.947368	0.947368	0.95	1	0.974359	1	0.210526	0.347826	0	0	0	0	0	0	1	0.263158	0.416667	1	0.157895	0.272727	1	0.315789	0.48
1280	2.7.1.174	diacylglycerol kinase (CTP)	2	86	10	0.888889	0.8	0.842105	1	0.8	0.888889	0	0	0	0	0	0	0	0	0	1	0.1	0.181818	0	0	0	1	0.1	0.181818
1281	2.7.1.175	maltokinase	2	156	19	0.833333	0.789474	0.810811	0.761905	0.842105	0.8	1	0.105263	0.190476	0	0	0	0	0	0	1	0.263158	0.416667	1	0.105263	0.190476	1	0.263158	0.416667
1282	2.7.1.177	L-threonine kinase	2	95	11	0.818182	0.818182	0.818182	0.75	0.545455	0.631579	1	0.0909091	0.166667	0	0	0	0	0	0	0	0	0	0	0	0	1	0.0909091	0.166667
1283	2.7.1.180	FAD:protein FMN transferase	2	485	60	0.925	0.616667	0.74	0.753846	0.816667	0.784	0	0	0	0	0	0	0	0	0	1	0.1	0.181818	1	0.0166667	0.0327869	1	0.1	0.181818
1284	2.7.1.182	phytol kinase	2	185	23	0.941176	0.695652	0.8	0.947368	0.782609	0.857143	0.75	0.130435	0.222222	0	0	0	0	0	0	0.888889	0.347826	0.5	1	0.0434783	0.0833333	1	0.434783	0.606061
1285	2.7.1.183	glycoprotein-mannosyl O6-kinase	2	75	9	0.888889	0.888889	0.888889	0.8	0.888889	0.842105	1	0.666667	0.8	0	0	0	0	0	0	1	0.777778	0.875	1	0.666667	0.8	1	0.777778	0.875
1286	2.7.1.184	sulfofructose kinase	2	85	10	1	0.6	0.75	0.444444	0.8	0.571429	1	0.2	0.333333	0	0	0	0	0	0	1	0.2	0.333333	1	0.2	0.333333	1	0.2	0.333333
1287	2.7.1.19	phosphoribulokinase	2	353	44	0.891304	0.931818	0.911111	0.97619	0.931818	0.953488	1	0.681818	0.810811	0	0	0	0	0	0	1	0.772727	0.871795	1	0.681818	0.810811	1	0.772727	0.871795
1288	2.7.1.191	protein-Npi-phosphohistidine---D-mannose phosphotransferase	2	641	79	0.865854	0.898734	0.881988	0.936709	0.936709	0.936709	0	0	0	0	0	0	0	0	0	1	0.0253165	0.0493827	0.117647	0.0253165	0.0416667	0.111111	0.0253165	0.0412371
1289	2.7.1.193	protein-Npi-phosphohistidine---N-acetyl-D-glucosamine phosphotransferase	2	401	49	0.979592	0.979592	0.979592	0.88	0.897959	0.888889	0.8	0.163265	0.271186	0	0	0	0	0	0	1	0.0612245	0.115385	1	0.0204082	0.04	1	0.22449	0.366667
1290	2.7.1.194	protein-Npi-phosphohistidine---L-ascorbate phosphotransferase	2	665	82	0.897436	0.853659	0.875	0.945946	0.853659	0.897436	0	0	0	0	0	0	0	0	0	0	0	0	0	0	0	0	0	0
1291	2.7.1.197	protein-Npi-phosphohistidine---D-mannitol phosphotransferase	2	526	65	0.95082	0.892308	0.920635	0.791667	0.876923	0.832117	1	0.0307692	0.0597015	0	0	0	0	0	0	1	0.6	0.75	1	0.123077	0.219178	1	0.6	0.75
1292	2.7.1.198	protein-Npi-phosphohistidine---D-sorbitol phosphotransferase	2	353	44	0.952381	0.909091	0.930233	1	0.954545	0.976744	1	0.113636	0.204082	0	0	0	0	0	0	1	0.386364	0.557377	1	0.159091	0.27451	1	0.409091	0.580645
1293	2.7.1.199	protein-Npi-phosphohistidine---D-glucose phosphotransferase	2	359	44	0.926829	0.863636	0.894118	0.820513	0.727273	0.771084	0	0	0	0.216749	1	0.356275	0.220779	0.772727	0.343434	1	0.25	0.4	0.216049	0.795455	0.339806	0.382609	1	0.553459
1294	2.7.1.2	glucokinase	2	581	72	0.871429	0.847222	0.859155	0.855263	0.902778	0.878378	0.857143	0.25	0.387097	0.772727	0.944444	0.85	0.846154	0.305556	0.44898	0.72973	0.375	0.495413	0.857143	0.583333	0.694215	0.944444	0.944444	0.944444
1295	2.7.1.20	adenosine kinase	2	660	82	0.895349	0.939024	0.916667	0.882353	0.914634	0.898204	1	0.365854	0.535714	0	0	0	0	0	0	1	0.317073	0.481481	1	0.292683	0.45283	1	0.414634	0.586207
1296	2.7.1.200	protein-Npi-phosphohistidine---galactitol phosphotransferase	2	295	36	0.842105	0.888889	0.864865	0.755556	0.944444	0.839506	0	0	0	0	0	0	0	0	0	0	0	0	0	0	0	0	0	0
1297	2.7.1.201	protein-Npi-phosphohistidine---trehalose phosphotransferase	2	220	27	1	0.962963	0.981132	0.866667	0.962963	0.912281	1	0.037037	0.0714286	0	0	0	0	0	0	0	0	0	1	0.037037	0.0714286	1	0.037037	0.0714286
1298	2.7.1.202	protein-Npi-phosphohistidine---D-fructose phosphotransferase	2	674	84	0.957143	0.797619	0.87013	0.984127	0.738095	0.843537	0	0	0	0	0	0	0	0	0	1	0.297619	0.458716	1	0.0595238	0.11236	1	0.297619	0.458716
1299	2.7.1.207	protein-Npi-phosphohistidine---lactose phosphotransferase	2	115	14	1	0.785714	0.88	1	0.857143	0.923077	1	0.214286	0.352941	0	0	0	0	0	0	1	0.5	0.666667	1	0.214286	0.352941	1	0.571429	0.727273
1300	2.7.1.208	protein-Npi-phosphohistidine---maltose phosphotransferase	2	205	25	0.954545	0.84	0.893617	0.655172	0.76	0.703704	1	0.12	0.214286	0	0	0	0	0	0	0.571429	0.16	0.25	1	0.12	0.214286	1	0.24	0.387097
1301	2.7.1.21	thymidine kinase	2	630	78	0.8875	0.910256	0.898734	0.945205	0.884615	0.913907	1	0.769231	0.869565	0.795918	1	0.886364	1	0.75641	0.861314	1	0.820513	0.901408	0.917808	0.858974	0.887417	0.928571	1	0.962963
1302	2.7.1.211	protein-Npi-phosphohistidine---sucrose phosphotransferase	2	481	59	0.981481	0.898305	0.938053	0.981818	0.915254	0.947368	0	0	0	0	0	0	0	0	0	0	0	0	0	0	0	0	0	0
1303	2.7.1.216	farnesol kinase	2	85	10	1	0.9	0.947368	1	1	1	0	0	0	0	0	0	0	0	0	0	0	0	0	0	0	0	0	0
1304	2.7.1.217	3-dehydrotetronate 4-kinase	2	265	33	0.969697	0.969697	0.969697	1	1	1	1	0.333333	0.5	0	0	0	0	0	0	1	0.787879	0.881356	1	0.454545	0.625	1	0.787879	0.881356
1305	2.7.1.221	N-acetylmuramate 1-kinase	2	674	84	0.931818	0.97619	0.953488	0.94186	0.964286	0.952941	0	0	0	0	0	0	0	0	0	1	0.107143	0.193548	1	0.0357143	0.0689655	1	0.107143	0.193548
1306	2.7.1.23	NAD+ kinase	2	553	68	0.907407	0.720588	0.803279	0.616438	0.661765	0.638298	0.86	0.632353	0.728814	0.871795	1	0.931507	0.814815	0.647059	0.721311	0.97561	0.588235	0.733945	0.846154	0.808824	0.827068	0.944444	1	0.971429
1307	2.7.1.24	dephospho-CoA kinase	2	385	48	0.886364	0.8125	0.847826	0.641791	0.895833	0.747826	0.972222	0.729167	0.833333	1	0.958333	0.978723	1	0.916667	0.956522	1	0.708333	0.829268	1	0.9375	0.967742	1	0.958333	0.978723
1308	2.7.1.25	adenylyl-sulfate kinase	2	578	72	0.915493	0.902778	0.909091	0.984375	0.875	0.926471	0.947368	0.75	0.837209	0.972973	1	0.986301	0.964286	0.75	0.84375	1	0.791667	0.883721	0.969697	0.888889	0.927536	1	1	1
1309	2.7.1.26	riboflavin kinase	2	241	30	0.931034	0.9	0.915254	0.96	0.8	0.872727	1	0.4	0.571429	0	0	0	0	0	0	0.95	0.633333	0.76	1	0.3	0.461538	1	0.733333	0.846154
1310	2.7.1.3	ketohexokinase	2	168	21	0.9375	0.714286	0.810811	1	0.666667	0.8	1	0.285714	0.444444	0	0	0	0	0	0	1	0.190476	0.32	1	0.190476	0.32	1	0.285714	0.444444
1311	2.7.1.30	glycerol kinase	2	546	68	0.942308	0.720588	0.816667	0.87037	0.691176	0.770492	1	0.632353	0.774775	0.969697	0.941176	0.955224	0.97619	0.602941	0.745455	1	0.676471	0.807018	0.981132	0.764706	0.859504	1	0.941176	0.969697
1312	2.7.1.31	glycerate 3-kinase	2	361	44	1	0.863636	0.926829	0.975	0.886364	0.928571	0	0	0	0	0	0	0	0	0	0.117647	0.0454545	0.0655738	0	0	0	0.333333	0.0454545	0.08
1313	2.7.1.32	choline kinase	2	120	14	0.818182	0.642857	0.72	0.578947	0.785714	0.666667	0	0	0	0	0	0	0	0	0	1	0.0714286	0.133333	0	0	0	1	0.0714286	0.133333
1314	2.7.1.33	pantothenate kinase	2	488	61	0.934783	0.704918	0.803738	0.766667	0.754098	0.760331	0.952381	0.655738	0.776699	0.813333	1	0.897059	0.97561	0.655738	0.784314	0.788462	0.672131	0.725664	0.859649	0.803279	0.830508	0.910448	1	0.953125
1315	2.7.1.35	pyridoxal kinase	2	630	78	0.930556	0.858974	0.893333	0.907895	0.884615	0.896104	1	0.358974	0.528302	0.9625	0.987179	0.974684	1	0.461538	0.631579	1	0.525641	0.689076	0.983333	0.75641	0.855072	1	0.987179	0.993548
1316	2.7.1.36	mevalonate kinase	2	584	72	0.876712	0.888889	0.882759	0.970149	0.902778	0.935252	1	0.263889	0.417582	0	0	0	0	0	0	0.958333	0.638889	0.766667	1	0.333333	0.5	1	0.652778	0.789916
1317	2.7.1.39	homoserine kinase	2	630	78	0.95082	0.74359	0.834532	0.8	0.923077	0.857143	0.982456	0.717949	0.82963	0.853933	0.974359	0.91018	1	0.628205	0.771654	0.983051	0.74359	0.846715	0.926471	0.807692	0.863014	0.938272	0.974359	0.955975
1318	2.7.1.4	fructokinase	2	601	75	0.813559	0.64	0.716418	0.952381	0.533333	0.683761	1	0.133333	0.235294	0	0	0	0	0	0	1	0.133333	0.235294	1	0.08	0.148148	1	0.226667	0.369565
1319	2.7.1.40	pyruvate kinase	2	601	75	0.769231	0.666667	0.714286	0.706667	0.706667	0.706667	0.969697	0.426667	0.592593	0.426136	1	0.59761	1	0.613333	0.760331	1	0.546667	0.706897	0.743243	0.733333	0.738255	0.797872	1	0.887574
1320	2.7.1.43	glucuronokinase	2	102	12	0.909091	0.833333	0.869565	1	0.75	0.857143	1	0.5	0.666667	0	0	0	0	0	0	1	0.333333	0.5	1	0.416667	0.588235	1	0.5	0.666667
1321	2.7.1.45	2-dehydro-3-deoxygluconokinase	2	613	76	0.853659	0.921053	0.886076	0.73913	0.894737	0.809524	1	0.0263158	0.0512821	0	0	0	0	0	0	0.85	0.223684	0.354167	0.875	0.0921053	0.166667	1	0.236842	0.382979
1322	2.7.1.47	D-ribulokinase	2	308	38	0.945946	0.921053	0.933333	0.972222	0.921053	0.945946	0	0	0	0	0	0	0	0	0	1	0.394737	0.566038	1	0.0263158	0.0512821	1	0.394737	0.566038
1323	2.7.1.48	uridine/cytidine kinase	2	521	65	0.727273	0.738462	0.732824	0.692308	0.692308	0.692308	1	0.261538	0.414634	0.763889	0.846154	0.80292	0.738095	0.476923	0.579439	1	0.353846	0.522727	0.9	0.553846	0.685714	0.932203	0.846154	0.887097
1324	2.7.1.5	rhamnulokinase	2	376	46	0.977778	0.956522	0.967033	0.901961	1	0.948454	1	0.521739	0.685714	0.836364	1	0.910891	1	0.673913	0.805195	1	0.73913	0.85	0.952381	0.869565	0.909091	0.958333	1	0.978723
1325	2.7.1.50	hydroxyethylthiazole kinase	2	700	87	0.987805	0.931034	0.95858	1	0.873563	0.932515	0.988095	0.954023	0.97076	1	1	1	1	0.91954	0.958084	0.923077	0.965517	0.94382	0.965909	0.977011	0.971429	0.977528	1	0.988636
1326	2.7.1.53	L-xylulokinase	2	169	21	0.95	0.904762	0.926829	0.9375	0.714286	0.810811	1	0.238095	0.384615	0	0	0	0	0	0	0	0	0	0	0	0	1	0.238095	0.384615
1327	2.7.1.56	1-phosphofructokinase	2	691	86	0.938272	0.883721	0.91018	0.936709	0.860465	0.89697	1	0.151163	0.262626	0	0	0	0	0	0	0.823529	0.488372	0.613139	0.894737	0.197674	0.32381	0.978261	0.523256	0.681818
1328	2.7.1.58	2-dehydro-3-deoxygalactonokinase	2	439	54	0.961538	0.925926	0.943396	0.913793	0.981481	0.946429	1	0.0185185	0.0363636	0	0	0	0	0	0	1	0.148148	0.258065	1	0.0740741	0.137931	1	0.148148	0.258065
1329	2.7.1.59	N-acetylglucosamine kinase	2	273	34	0.9375	0.882353	0.909091	0.885714	0.911765	0.898551	1	0.352941	0.521739	0.404762	1	0.576271	0.571429	0.823529	0.674699	0.857143	0.529412	0.654545	0.72093	0.911765	0.805195	0.871795	1	0.931507
1330	2.7.1.6	galactokinase	2	513	64	0.948276	0.859375	0.901639	0.934426	0.890625	0.912	0.87037	0.734375	0.79661	0.438356	1	0.609524	0.701493	0.734375	0.717557	0.815385	0.828125	0.821705	0.674419	0.90625	0.773333	0.820513	1	0.901408
1331	2.7.1.60	N-acylmannosamine kinase	2	78	9	1	1	1	1	0.777778	0.875	1	0.777778	0.875	0.409091	1	0.580645	1	0.777778	0.875	1	0.777778	0.875	0.636364	0.777778	0.7	0.692308	1	0.818182
1332	2.7.1.63	polyphosphate---glucose phosphotransferase	2	432	53	0.962963	0.981132	0.971963	0.929825	1	0.963636	1	0.0566038	0.107143	0	0	0	0	0	0	1	0.396226	0.567568	1	0.132075	0.233333	1	0.396226	0.567568
1333	2.7.1.66	undecaprenol kinase	2	220	27	0.627907	1	0.771429	0.8125	0.962963	0.881356	0	0	0	0	0	0	0	0	0	0.888889	0.296296	0.444444	0.75	0.111111	0.193548	1	0.296296	0.457143
1334	2.7.1.67	1-phosphatidylinositol 4-kinase	2	490	61	0.685185	0.606557	0.643478	0.914286	0.52459	0.666667	1	0.262295	0.415584	0.709302	1	0.829932	0.769231	0.327869	0.45977	0.888889	0.52459	0.659794	0.784314	0.655738	0.714286	0.924242	1	0.96063
1335	2.7.1.68	1-phosphatidylinositol-4-phosphate 5-kinase	2	573	71	0.657534	0.676056	0.666667	0.757576	0.704225	0.729927	1	0.225352	0.367816	0	0	0	0	0	0	1	0.507042	0.672897	1	0.239437	0.386364	1	0.521127	0.685185
1336	2.7.1.71	shikimate kinase	2	445	55	0.914894	0.781818	0.843137	0.824561	0.854545	0.839286	0.973684	0.672727	0.795699	0.873016	1	0.932203	0.675676	0.909091	0.775194	0.938776	0.836364	0.884615	0.892857	0.909091	0.900901	1	1	1
1337	2.7.1.72	streptomycin 6-kinase	2	394	49	0.893617	0.857143	0.875	0.77193	0.897959	0.830189	1	0.102041	0.185185	0	0	0	0	0	0	1	0.0204082	0.04	1	0.0204082	0.04	1	0.102041	0.185185
1338	2.7.1.74	deoxycytidine kinase	2	86	10	0.833333	1	0.909091	0.666667	1	0.8	1	0.2	0.333333	0	0	0	0	0	0	1	0.2	0.333333	1	0.2	0.333333	1	0.2	0.333333
1339	2.7.1.78	polynucleotide 5'-hydroxyl-kinase	2	236	29	0.71875	0.793103	0.754098	0.875	0.724138	0.792453	1	0.0344828	0.0666667	0	0	0	0	0	0	1	0.0344828	0.0666667	1	0.0344828	0.0666667	1	0.0344828	0.0666667
1340	2.7.1.8	glucosamine kinase	2	257	32	0.96875	0.96875	0.96875	1	1	1	1	0.03125	0.0606061	0	0	0	0	0	0	1	0.0625	0.117647	1	0.03125	0.0606061	1	0.0625	0.117647
1341	2.7.1.81	hydroxylysine kinase	2	166	20	1	0.7	0.823529	0.818182	0.9	0.857143	1	0.25	0.4	0	0	0	0	0	0	1	0.2	0.333333	1	0.2	0.333333	1	0.25	0.4
1342	2.7.1.82	ethanolamine kinase	2	339	42	0.868421	0.785714	0.825	0.914286	0.761905	0.831169	1	0.190476	0.32	0	0	0	0	0	0	0.815789	0.738095	0.775	0.894737	0.404762	0.557377	0.939394	0.738095	0.826667
1343	2.7.1.83	pseudouridine kinase	2	145	18	1	0.722222	0.83871	0.761905	0.888889	0.820513	1	0.111111	0.2	0	0	0	0	0	0	1	0.0555556	0.105263	1	0.0555556	0.105263	1	0.111111	0.2
1344	2.7.1.86	NADH kinase	2	83	10	0.9	0.9	0.9	0.818182	0.9	0.857143	1	0.1	0.181818	0	0	0	0	0	0	1	0.2	0.333333	0	0	0	1	0.2	0.333333
1345	2.7.1.89	thiamine kinase	2	126	15	1	0.933333	0.965517	1	0.866667	0.928571	1	0.0666667	0.125	1	0.866667	0.928571	0	0	0	1	0.533333	0.695652	1	0.533333	0.695652	1	0.866667	0.928571
1346	2.7.1.90	diphosphate---fructose-6-phosphate 1-phosphotransferase	2	270	33	1	0.969697	0.984615	0.825	1	0.90411	1	0.727273	0.842105	0	0	0	0	0	0	0.96	0.727273	0.827586	1	0.515152	0.68	1	0.727273	0.842105
1347	2.7.1.91	sphingosine kinase	2	396	49	0.703125	0.918367	0.79646	0.87234	0.836735	0.854167	1	0.122449	0.218182	0	0	0	0	0	0	0.921053	0.714286	0.804598	1	0.204082	0.338983	1	0.714286	0.833333
1348	2.7.1.92	5-dehydro-2-deoxygluconokinase	2	393	48	0.918367	0.9375	0.927835	1	0.958333	0.978723	0.833333	0.208333	0.333333	0.242268	0.979167	0.38843	0	0	0	1	0.166667	0.285714	0.540541	0.416667	0.470588	0.701493	0.979167	0.817391
1349	2.7.1.94	acylglycerol kinase	2	97	12	1	0.75	0.857143	1	0.833333	0.909091	1	0.166667	0.285714	0	0	0	0	0	0	1	0.666667	0.8	1	0.166667	0.285714	1	0.666667	0.8
1350	2.7.1.95	kanamycin kinase	2	140	17	0.866667	0.764706	0.8125	0.823529	0.823529	0.823529	0.666667	0.235294	0.347826	0	0	0	0	0	0	1	0.588235	0.740741	1	0.352941	0.521739	1	0.588235	0.740741
1351	2.7.10.1	receptor protein-tyrosine kinase	2	712	89	0.439024	0.202247	0.276923	0.566038	0.337079	0.422535	0.966667	0.325843	0.487395	0.698413	0.988764	0.818605	1	0.438202	0.609375	0.975	0.438202	0.604651	0.982456	0.629213	0.767123	0.956522	0.988764	0.972376
1352	2.7.10.2	non-specific protein-tyrosine kinase	2	665	83	0.486486	0.216867	0.3	0.431034	0.301205	0.35461	0.888889	0.289157	0.436364	0.680328	1	0.809756	0.97619	0.493976	0.656	0.72973	0.325301	0.45	0.875	0.590361	0.705036	0.954023	1	0.976471
1353	2.7.11.1	non-specific serine/threonine protein kinase	2	712	89	0.221239	0.280899	0.247525	0.283784	0.235955	0.257669	0.168067	0.449438	0.244648	0	0	0	0.141089	0.640449	0.231237	0.19661	0.651685	0.302083	0.199288	0.629213	0.302703	0.430464	0.730337	0.541667
1354	2.7.11.10	IkappaB kinase	2	269	33	0.964286	0.818182	0.885246	0.962963	0.787879	0.866667	1	0.181818	0.307692	0	0	0	0	0	0	1	0.363636	0.533333	1	0.181818	0.307692	1	0.393939	0.565217
1355	2.7.11.11	cAMP-dependent protein kinase	2	590	73	0.572917	0.753425	0.650888	0.774194	0.657534	0.711111	1	0.0958904	0.175	0	0	0	0	0	0	1	0.0547945	0.103896	1	0.0547945	0.103896	1	0.0958904	0.175
1356	2.7.11.12	cGMP-dependent protein kinase	2	368	46	0.914286	0.695652	0.790123	0.790698	0.73913	0.764045	1	0.391304	0.5625	0	0	0	0	0	0	1	0.478261	0.647059	1	0.347826	0.516129	1	0.565217	0.722222
1357	2.7.11.13	protein kinase C	2	632	78	0.864407	0.653846	0.744526	0.639535	0.705128	0.670732	0.916667	0.564103	0.698413	0.757282	1	0.861878	0.980392	0.641026	0.775194	0.872727	0.615385	0.721805	0.95	0.730769	0.826087	0.917647	1	0.957055
1358	2.7.11.14	rhodopsin kinase	2	120	14	1	0.928571	0.962963	0.8125	0.928571	0.866667	0.888889	0.571429	0.695652	0	0	0	0	0	0	1	1	1	1	0.785714	0.88	1	1	1
1359	2.7.11.15	beta-adrenergic-receptor kinase	2	104	13	1	0.692308	0.818182	0.909091	0.769231	0.833333	1	0.538462	0.7	0	0	0	0	0	0	1	0.615385	0.761905	1	0.461538	0.631579	1	0.923077	0.96
1360	2.7.11.16	G-protein-coupled receptor kinase	2	198	24	0.678571	0.791667	0.730769	1	0.75	0.857143	0.928571	0.541667	0.684211	0	0	0	0	0	0	1	0.875	0.933333	1	0.583333	0.736842	1	0.875	0.933333
1361	2.7.11.17	Ca2+/calmodulin-dependent protein kinase	2	696	87	0.782609	0.62069	0.692308	0.6625	0.609195	0.634731	0.969697	0.367816	0.533333	0.820755	1	0.901554	0.854167	0.471264	0.607407	1	0.367816	0.537815	0.913793	0.609195	0.731034	0.966667	1	0.983051
1362	2.7.11.18	myosin-light-chain kinase	2	357	44	0.8	0.727273	0.761905	0.862069	0.568182	0.684932	1	0.113636	0.204082	0	0	0	0	0	0	1	0.318182	0.482759	1	0.159091	0.27451	1	0.318182	0.482759
1363	2.7.11.19	phosphorylase kinase	2	119	14	0.647059	0.785714	0.709677	0.833333	0.714286	0.769231	1	0.285714	0.444444	0	0	0	0	0	0	1	0.285714	0.444444	1	0.214286	0.352941	1	0.357143	0.526316
1364	2.7.11.2	[pyruvate dehydrogenase (acetyl-transferring)] kinase	2	344	42	0.804878	0.785714	0.795181	1	0.738095	0.849315	1	0.47619	0.645161	0	0	0	0	0	0	1	0.690476	0.816901	1	0.5	0.666667	1	0.738095	0.849315
1365	2.7.11.20	elongation factor 2 kinase	2	109	13	0.888889	0.615385	0.727273	0.875	0.538462	0.666667	1	0.461538	0.631579	0	0	0	0	0	0	1	0.538462	0.7	1	0.384615	0.555556	1	0.615385	0.761905
1366	2.7.11.21	polo kinase	2	372	46	0.818182	0.782609	0.8	0.973684	0.804348	0.880952	1	0.673913	0.805195	0.638889	1	0.779661	0	0	0	0.974359	0.826087	0.894118	0.9	0.782609	0.837209	0.901961	1	0.948454
1367	2.7.11.22	cyclin-dependent kinase	2	712	89	0.857143	0.606742	0.710526	0.74026	0.640449	0.686747	1	0.191011	0.320755	0.712	1	0.831776	1	0.460674	0.630769	0.966667	0.325843	0.487395	0.945455	0.58427	0.722222	0.956989	1	0.978022
1368	2.7.11.24	mitogen-activated protein kinase	2	661	82	0.826667	0.756098	0.789809	0.88	0.804878	0.840764	0.967213	0.719512	0.825175	0.706897	1	0.828283	1	0.609756	0.757576	1	0.585366	0.738462	0.984375	0.768293	0.863014	0.964706	1	0.982036
1369	2.7.11.25	mitogen-activated protein kinase kinase kinase	2	603	75	0.611111	0.293333	0.396396	0.481928	0.533333	0.506329	0.916667	0.293333	0.444444	0.694444	1	0.819672	1	0.466667	0.636364	0.959184	0.626667	0.758065	0.963636	0.706667	0.815385	0.925926	1	0.961538
1370	2.7.11.26	tau-protein kinase	2	433	54	0.931818	0.759259	0.836735	0.911111	0.759259	0.828283	1	0.240741	0.38806	0	0	0	0	0	0	1	0.203704	0.338462	1	0.148148	0.258065	1	0.296296	0.457143
1371	2.7.11.30	receptor protein serine/threonine kinase	2	513	63	0.963636	0.84127	0.898305	0.735294	0.793651	0.763359	1	0.587302	0.74	0.768293	1	0.868966	1	0.888889	0.941176	1	0.746032	0.854545	0.95	0.904762	0.926829	0.984375	1	0.992126
1372	2.7.11.5	[isocitrate dehydrogenase (NADP+)] kinase	2	231	28	0.962963	0.928571	0.945455	0.892857	0.892857	0.892857	0.964286	0.964286	0.964286	0	0	0	0	0	0	0	0	0	1	0.178571	0.30303	1	0.964286	0.981818
1373	2.7.12.1	dual-specificity kinase	2	693	86	0.576923	0.523256	0.54878	0.770833	0.430233	0.552239	0.95	0.22093	0.358491	0.735043	1	0.847291	1	0.465116	0.634921	1	0.430233	0.601626	0.981481	0.616279	0.757143	0.955556	1	0.977273
1374	2.7.12.2	mitogen-activated protein kinase kinase	2	685	85	0.904762	0.670588	0.77027	0.772152	0.717647	0.743902	0.947368	0.423529	0.585366	0.772727	1	0.871795	1	0.764706	0.866667	1	0.552941	0.712121	0.969697	0.752941	0.847682	0.988372	1	0.994152
1375	2.7.13.3	histidine kinase	2	712	89	0.684211	0.438202	0.534247	0.56962	0.505618	0.535714	0.961538	0.561798	0.70922	0	0	0	1	0.752809	0.858974	0.988235	0.94382	0.965517	1	0.764045	0.866242	0.988372	0.955056	0.971429
1376	2.7.14.1	protein arginine kinase	2	245	30	0.933333	0.933333	0.933333	0.967742	1	0.983607	1	0.6	0.75	0.714286	1	0.833333	1	0.7	0.823529	1	0.9	0.947368	0.933333	0.933333	0.933333	0.882353	1	0.9375
1377	2.7.2.1	acetate kinase	2	610	76	0.958333	0.907895	0.932432	0.985294	0.881579	0.930556	1	0.855263	0.921986	1	0.973684	0.986667	1	0.578947	0.733333	1	0.776316	0.874074	1	0.907895	0.951724	1	0.973684	0.986667
1378	2.7.2.11	glutamate 5-kinase	2	485	60	0.95	0.95	0.95	0.982456	0.933333	0.957265	1	0.866667	0.928571	0.923077	1	0.96	1	0.933333	0.965517	0.982456	0.933333	0.957265	1	0.966667	0.983051	1	1	1
1379	2.7.2.2	carbamate kinase	2	572	71	0.986111	1	0.993007	1	1	1	1	0.859155	0.924242	1	1	1	0	0	0	1	0.746479	0.854839	1	0.915493	0.955882	1	1	1
1380	2.7.2.3	phosphoglycerate kinase	2	437	54	0.92	0.851852	0.884615	0.942308	0.907407	0.924528	1	0.833333	0.909091	1	1	1	1	0.740741	0.851064	1	0.833333	0.909091	1	0.851852	0.92	1	1	1
1381	2.7.2.4	aspartate kinase	2	617	77	0.878378	0.844156	0.860927	0.851852	0.896104	0.873418	1	0.467532	0.637168	1	1	1	0	0	0	1	0.61039	0.758065	1	0.688312	0.815385	1	1	1
1382	2.7.2.7	butyrate kinase	2	273	33	1	0.939394	0.96875	0.914286	0.969697	0.941176	0.964286	0.818182	0.885246	1	1	1	0	0	0	1	0.939394	0.96875	1	0.939394	0.96875	1	1	1
1383	2.7.2.8	acetylglutamate kinase	2	618	77	0.986842	0.974026	0.980392	0.987179	1	0.993548	0.96	0.935065	0.947368	0.885057	1	0.939024	0.894118	0.987013	0.938272	1	0.987013	0.993464	0.916667	1	0.956522	0.987179	1	0.993548
1384	2.7.3.2	creatine kinase	2	281	35	0.916667	0.628571	0.745763	0.583333	0.8	0.674699	1	0.371429	0.541667	1	0.571429	0.727273	0	0	0	0.9375	0.428571	0.588235	1	0.428571	0.6	1	0.571429	0.727273
1385	2.7.3.9	phosphoenolpyruvate---protein phosphotransferase	2	494	61	0.913793	0.868852	0.890756	0.980392	0.819672	0.892857	1	0.42623	0.597701	0.297561	1	0.458647	0	0	0	1	0.934426	0.966102	0.674419	0.95082	0.789116	0.685393	1	0.813333
1386	2.7.4.1	ATP-polyphosphate phosphotransferase	2	543	67	0.983871	0.910448	0.945736	0.782051	0.910448	0.841379	0.958333	0.686567	0.8	1	1	1	1	0.537313	0.699029	1	0.955224	0.977099	1	0.970149	0.984848	1	1	1
1387	2.7.4.10	nucleoside-triphosphate---adenylate kinase	2	108	13	0.769231	0.769231	0.769231	0.521739	0.923077	0.666667	1	0.0769231	0.142857	0	0	0	0	0	0	1	0.0769231	0.142857	0	0	0	1	0.153846	0.266667
1388	2.7.4.14	UMP/CMP kinase	2	521	64	0.859375	0.859375	0.859375	0.944444	0.796875	0.864407	1	0.59375	0.745098	0	0	0	0	0	0	1	0.53125	0.693878	1	0.4375	0.608696	1	0.65625	0.792453
1389	2.7.4.16	thiamine-phosphate kinase	2	671	83	0.947368	0.86747	0.90566	0.935065	0.86747	0.9	1	0.46988	0.639344	0	0	0	0	0	0	0.981481	0.638554	0.773723	1	0.421687	0.59322	1	0.759036	0.863014
1390	2.7.4.2	phosphomevalonate kinase	2	472	58	0.753846	0.844828	0.796748	0.888889	0.827586	0.857143	1	0.12069	0.215385	0	0	0	0	0	0	1	0.448276	0.619048	1	0.189655	0.318841	1	0.448276	0.619048
1391	2.7.4.21	inositol-hexakisphosphate 5-kinase	2	207	25	0.73913	0.68	0.708333	0.85	0.68	0.755556	0.571429	0.32	0.410256	0	0	0	0	0	0	1	0.56	0.717949	1	0.32	0.484848	0.933333	0.56	0.7
1392	2.7.4.22	UMP kinase	2	495	61	0.967213	0.967213	0.967213	0.983607	0.983607	0.983607	1	0.983607	0.991736	0.968254	1	0.983871	1	0.967213	0.983333	0.983333	0.967213	0.975207	1	1	1	1	1	1
1393	2.7.4.23	ribose 1,5-bisphosphate phosphokinase	2	294	36	1	0.888889	0.941176	0.9375	0.833333	0.882353	0.9375	0.833333	0.882353	1	1	1	0	0	0	0.918919	0.944444	0.931507	0.971429	0.944444	0.957746	1	1	1
1394	2.7.4.24	diphosphoinositol-pentakisphosphate 1-kinase	2	90	11	1	0.363636	0.533333	0.4	0.363636	0.380952	0	0	0	0	0	0	0	0	0	1	0.181818	0.307692	0	0	0	1	0.181818	0.307692
1395	2.7.4.25	(d)CMP kinase	2	688	86	0.902174	0.965116	0.932584	0.952381	0.930233	0.941176	0.987342	0.906977	0.945455	0.988506	1	0.99422	1	0.918605	0.957576	1	0.94186	0.97006	1	0.976744	0.988235	1	1	1
1396	2.7.4.26	isopentenyl phosphate kinase	2	185	22	1	0.954545	0.976744	0.875	0.954545	0.913043	1	0.363636	0.533333	0	0	0	0	0	0	1	0.681818	0.810811	1	0.363636	0.533333	1	0.681818	0.810811
1397	2.7.4.29	Kdo2-lipid A phosphotransferase	2	128	15	1	1	1	1	1	1	1	0.533333	0.695652	0	0	0	0	0	0	1	0.466667	0.636364	1	0.466667	0.636364	1	0.533333	0.695652
1398	2.7.4.3	adenylate kinase	2	703	87	0.701299	0.62069	0.658537	0.836735	0.471264	0.602941	0.9375	0.344828	0.504202	0.56338	0.91954	0.69869	0.534483	0.356322	0.427586	0.764706	0.448276	0.565217	0.679012	0.632184	0.654762	0.842105	0.91954	0.879121
1399	2.7.4.6	nucleoside-diphosphate kinase	2	576	71	0.835616	0.859155	0.847222	0.833333	0.84507	0.839161	0.919355	0.802817	0.857143	1	1	1	1	0.732394	0.845528	0.731343	0.690141	0.710145	0.927536	0.901408	0.914286	0.986111	1	0.993007
1400	2.7.4.8	guanylate kinase	2	544	68	0.943396	0.735294	0.826446	0.95	0.838235	0.890625	0.98	0.720588	0.830508	1	1	1	1	0.676471	0.807018	1	0.794118	0.885246	1	0.911765	0.953846	1	1	1
1401	2.7.4.9	dTMP kinase	2	422	52	0.893617	0.807692	0.848485	0.701493	0.903846	0.789916	0.935484	0.557692	0.698795	0.793651	0.961538	0.869565	0.973684	0.711538	0.822222	0.916667	0.634615	0.75	0.916667	0.846154	0.88	0.943396	0.961538	0.952381
1402	2.7.6.1	ribose-phosphate diphosphokinase	2	634	79	0.932432	0.873418	0.901961	0.910256	0.898734	0.904459	1	0.670886	0.80303	1	1	1	1	0.759494	0.863309	1	0.797468	0.887324	1	0.924051	0.960526	1	1	1
1403	2.7.6.2	thiamine diphosphokinase	2	617	76	0.953125	0.802632	0.871429	0.768293	0.828947	0.797468	0.833333	0.0657895	0.121951	0	0	0	0	0	0	1	0.0789474	0.146341	1	0.0394737	0.0759494	1	0.118421	0.211765
1404	2.7.6.3	2-amino-4-hydroxy-6-hydroxymethyldihydropteridine diphosphokinase	2	703	87	0.875	0.885057	0.88	0.973684	0.850575	0.907975	1	0.172414	0.294118	0	0	0	0	0	0	1	0.413793	0.585366	1	0.137931	0.242424	1	0.482759	0.651163
1405	2.7.6.5	GTP diphosphokinase	2	483	60	0.931034	0.45	0.606742	0.816327	0.666667	0.733945	1	0.133333	0.235294	1	0.983333	0.991597	0	0	0	1	0.166667	0.285714	1	0.45	0.62069	1	0.983333	0.991597
1406	2.7.7.1	nicotinamide-nucleotide adenylyltransferase	2	376	46	0.875	0.76087	0.813953	0.880952	0.804348	0.840909	1	0.391304	0.5625	1	0.891304	0.942529	0	0	0	1	0.413043	0.584615	1	0.478261	0.647059	1	0.891304	0.942529
1407	2.7.7.101	DNA primase DnaG	2	471	58	0.888889	0.689655	0.776699	0.793103	0.793103	0.793103	0	0	0	0	0	0	0	0	0	0	0	0	0	0	0	0	0	0
1408	2.7.7.102	DNA primase AEP	2	462	57	0.716216	0.929825	0.80916	0.910714	0.894737	0.902655	0	0	0	0	0	0	0	0	0	0	0	0	0	0	0	0	0	0
1409	2.7.7.12	UDP-glucose---hexose-1-phosphate uridylyltransferase	2	623	77	0.86747	0.935065	0.9	0.918919	0.883117	0.900662	1	0.649351	0.787402	0.987179	1	0.993548	1	0.298701	0.46	1	0.649351	0.787402	0.983871	0.792208	0.877698	0.987179	1	0.993548
1410	2.7.7.13	mannose-1-phosphate guanylyltransferase	2	694	86	0.78	0.906977	0.83871	0.848837	0.848837	0.848837	0.764706	0.151163	0.252427	0.483146	1	0.651515	0.952381	0.232558	0.373832	0.954545	0.244186	0.388889	0.741379	0.5	0.597222	0.924731	1	0.960894
1411	2.7.7.14	ethanolamine-phosphate cytidylyltransferase	2	289	36	0.914286	0.888889	0.901408	0.842105	0.888889	0.864865	1	0.555556	0.714286	0	0	0	0	0	0	1	0.611111	0.758621	1	0.5	0.666667	1	0.666667	0.8
1412	2.7.7.15	choline-phosphate cytidylyltransferase	2	370	46	0.888889	0.695652	0.780488	0.941176	0.695652	0.8	1	0.413043	0.584615	0	0	0	0	0	0	1	0.565217	0.722222	1	0.478261	0.647059	1	0.586957	0.739726
1413	2.7.7.18	nicotinate-nucleotide adenylyltransferase	2	649	80	0.985075	0.825	0.897959	0.943662	0.8375	0.887417	0.985714	0.8625	0.92	1	1	1	1	0.675	0.80597	0.971014	0.8375	0.899329	0.986486	0.9125	0.948052	0.97561	1	0.987654
1414	2.7.7.19	polynucleotide adenylyltransferase	2	712	88	0.5625	0.409091	0.473684	0.8	0.227273	0.353982	0.75	0.136364	0.230769	0.884211	0.954545	0.918033	0.9	0.102273	0.183673	0.95	0.215909	0.351852	0.948718	0.420455	0.582677	0.933333	0.954545	0.94382
1415	2.7.7.2	FAD synthase	2	489	61	0.872727	0.786885	0.827586	0.956522	0.721311	0.82243	0.928571	0.213115	0.346667	0.376543	1	0.547085	0.647059	0.360656	0.463158	0.717391	0.540984	0.616822	0.636364	0.688525	0.661417	0.835616	1	0.910448
1416	2.7.7.24	glucose-1-phosphate thymidylyltransferase	2	370	46	0.921053	0.76087	0.833333	0.8125	0.847826	0.829787	0.354839	0.23913	0.285714	0	0	0	0	0	0	0.833333	0.217391	0.344828	0.615385	0.173913	0.271186	0.928571	0.282609	0.433333
1417	2.7.7.27	glucose-1-phosphate adenylyltransferase	2	688	85	0.96	0.847059	0.9	0.840909	0.870588	0.855491	0.964286	0.635294	0.765957	0.965517	0.988235	0.976744	0.982456	0.658824	0.788732	0.982143	0.647059	0.780142	0.985075	0.776471	0.868421	0.976744	0.988235	0.982456
1418	2.7.7.3	pantetheine-phosphate adenylyltransferase	2	642	80	0.984375	0.7875	0.875	0.918919	0.85	0.883117	0.954545	0.7875	0.863014	0.91954	1	0.958084	0.925	0.925	0.925	0.944444	0.85	0.894737	0.961538	0.9375	0.949367	0.987654	1	0.993789
1419	2.7.7.30	fucose-1-phosphate guanylyltransferase	2	82	10	1	0.8	0.888889	1	0.9	0.947368	1	0.4	0.571429	0	0	0	0	0	0	1	0.1	0.181818	1	0.2	0.333333	1	0.4	0.571429
1420	2.7.7.33	glucose-1-phosphate cytidylyltransferase	2	511	63	0.983871	0.968254	0.976	0.939394	0.984127	0.96124	1	0.507937	0.673684	0	0	0	0	0	0	1	0.761905	0.864865	1	0.587302	0.74	1	0.777778	0.875
1421	2.7.7.38	3-deoxy-manno-octulosonate cytidylyltransferase	2	632	79	0.986842	0.949367	0.967742	0.961039	0.936709	0.948718	1	0.949367	0.974026	0.814433	1	0.897727	0.974684	0.974684	0.974684	0.9375	0.949367	0.943396	0.95122	0.987342	0.968944	0.940476	1	0.969325
1422	2.7.7.39	glycerol-3-phosphate cytidylyltransferase	2	306	38	0.787234	0.973684	0.870588	0.923077	0.947368	0.935065	0.9375	0.394737	0.555556	0	0	0	0	0	0	0	0	0	0	0	0	1	0.394737	0.566038
1423	2.7.7.4	sulfate adenylyltransferase	2	614	76	0.77907	0.881579	0.82716	0.844156	0.855263	0.849673	1	0.5	0.666667	1	0.986842	0.993377	1	0.75	0.857143	0.981481	0.697368	0.815385	0.985075	0.868421	0.923077	1	0.986842	0.993377
1424	2.7.7.40	D-ribitol-5-phosphate cytidylyltransferase	2	153	18	0.9375	0.833333	0.882353	0.823529	0.777778	0.8	1	0.277778	0.434783	0.9	1	0.947368	0	0	0	1	0.611111	0.758621	1	0.722222	0.83871	1	1	1
1425	2.7.7.41	phosphatidate cytidylyltransferase	2	584	72	0.949153	0.777778	0.854962	0.882353	0.833333	0.857143	1	0.388889	0.56	1	0.972222	0.985915	1	0.361111	0.530612	1	0.722222	0.83871	1	0.777778	0.875	1	0.972222	0.985915
1426	2.7.7.43	N-acylneuraminate cytidylyltransferase	2	88	10	0.636364	0.7	0.666667	0.888889	0.8	0.842105	1	0.3	0.461538	0	0	0	0	0	0	1	0.1	0.181818	1	0.2	0.333333	1	0.3	0.461538
1427	2.7.7.47	streptomycin 3''-adenylyltransferase	2	113	14	1	0.785714	0.88	0.857143	0.857143	0.857143	0	0	0	0	0	0	0	0	0	1	0.214286	0.352941	0	0	0	1	0.214286	0.352941
1428	2.7.7.48	RNA-directed RNA polymerase	2	161	19	0.75	0.315789	0.444444	0.132075	0.368421	0.194444	0.6	0.157895	0.25	1	1	1	0.833333	0.263158	0.4	1	0.157895	0.272727	0.888889	0.421053	0.571429	0.904762	1	0.95
1429	2.7.7.49	RNA-directed DNA polymerase	2	387	48	0.72093	0.645833	0.681319	0.655738	0.833333	0.733945	0	0	0	0	0	0	0	0	0	1	0.0416667	0.08	0	0	0	1	0.0416667	0.08
1430	2.7.7.50	mRNA guanylyltransferase	2	345	43	0.972973	0.837209	0.9	1	0.767442	0.868421	0.944444	0.395349	0.557377	0	0	0	0	0	0	1	0.0697674	0.130435	1	0.0697674	0.130435	1	0.44186	0.612903
1431	2.7.7.52	RNA uridylyltransferase	2	95	11	0.75	0.272727	0.4	0.6	0.272727	0.375	1	0.0909091	0.166667	0	0	0	0	0	0	1	0.0909091	0.166667	1	0.0909091	0.166667	1	0.0909091	0.166667
1432	2.7.7.53	ATP adenylyltransferase	2	468	58	0.982143	0.948276	0.964912	1	0.948276	0.973451	1	0.0517241	0.0983607	0	0	0	0	0	0	1	0.0517241	0.0983607	1	0.0344828	0.0666667	1	0.0689655	0.129032
1433	2.7.7.56	tRNA nucleotidyltransferase	2	589	73	0.972973	0.986301	0.979592	1	0.972603	0.986111	1	0.986301	0.993103	1	1	1	1	0.876712	0.934307	1	0.986301	0.993103	1	1	1	1	1	1
1434	2.7.7.59	[protein-PII] uridylyltransferase	2	626	78	1	0.897436	0.945946	0.962025	0.974359	0.968153	1	0.730769	0.844444	0	0	0	0	0	0	1	0.0128205	0.0253165	1	0.179487	0.304348	1	0.74359	0.852941
1435	2.7.7.6	DNA-directed RNA polymerase	2	712	89	0.541667	0.146067	0.230088	0.547619	0.258427	0.351145	0.714286	0.11236	0.194175	0	0	0	1	0.191011	0.320755	0.896552	0.292135	0.440678	1	0.146067	0.254902	1	0.314607	0.478632
1436	2.7.7.60	2-C-methyl-D-erythritol 4-phosphate cytidylyltransferase	2	473	59	0.793651	0.847458	0.819672	0.757143	0.898305	0.821705	0.921569	0.79661	0.854545	1	0.983051	0.991453	0.945455	0.881356	0.912281	0.883333	0.898305	0.890756	0.964912	0.932203	0.948276	0.966667	0.983051	0.97479
1437	2.7.7.61	citrate lyase holo-[acyl-carrier protein] synthase	2	173	21	1	0.857143	0.923077	1	0.809524	0.894737	1	0.047619	0.0909091	1	0.904762	0.95	0	0	0	1	0.619048	0.764706	1	0.619048	0.764706	1	0.904762	0.95
1438	2.7.7.62	adenosylcobinamide-phosphate guanylyltransferase	2	132	16	0.9375	0.9375	0.9375	0.777778	0.875	0.823529	0	0	0	0	0	0	0	0	0	1	0.0625	0.117647	0	0	0	1	0.0625	0.117647
1439	2.7.7.64	UTP-monosaccharide-1-phosphate uridylyltransferase	2	96	11	0.9	0.818182	0.857143	0.888889	0.727273	0.8	1	0.363636	0.533333	0	0	0	0	0	0	1	0.545455	0.705882	1	0.363636	0.533333	1	0.545455	0.705882
1440	2.7.7.65	diguanylate cyclase	2	712	89	0.839286	0.52809	0.648276	0.814815	0.494382	0.615385	1	0.0337079	0.0652174	0.955056	0.955056	0.955056	0	0	0	1	0.168539	0.288462	1	0.382022	0.552846	1	0.955056	0.977011
1441	2.7.7.66	malonate decarboxylase holo-[acyl-carrier protein] synthase	2	257	31	0.962963	0.83871	0.896552	0.857143	0.967742	0.909091	0.916667	0.354839	0.511628	0	0	0	0	0	0	1	0.516129	0.680851	1	0.290323	0.45	0.947368	0.580645	0.72
1442	2.7.7.67	CDP-2,3-bis-(O-geranylgeranyl)-sn-glycerol synthase	2	175	21	0.909091	0.952381	0.930233	0.954545	1	0.976744	1	0.714286	0.833333	1	1	1	1	0.904762	0.95	1	0.857143	0.923077	1	0.904762	0.95	1	1	1
1443	2.7.7.68	2-phospho-L-lactate guanylyltransferase	2	322	40	0.970588	0.825	0.891892	1	0.925	0.961039	0.925926	0.625	0.746269	1	1	1	0.947368	0.9	0.923077	0.926829	0.95	0.938272	1	0.975	0.987342	1	1	1
1444	2.7.7.69	GDP-L-galactose/GDP-D-glucose: hexose 1-phosphate guanylyltransferase	2	144	18	1	0.777778	0.875	0.842105	0.888889	0.864865	1	0.722222	0.83871	0	0	0	0	0	0	1	0.388889	0.56	1	0.5	0.666667	1	0.777778	0.875
1445	2.7.7.7	DNA-directed DNA polymerase	2	712	89	0.307692	0.179775	0.22695	0.487805	0.224719	0.307692	1	0.123596	0.22	1	0.831461	0.907975	0.941176	0.179775	0.301887	0.956522	0.247191	0.392857	0.975	0.438202	0.604651	1	0.842697	0.914634
1446	2.7.7.70	D-glycero-beta-D-manno-heptose 1-phosphate adenylyltransferase	2	105	12	1	1	1	0.923077	1	0.96	1	0.333333	0.5	0	0	0	0	0	0	1	0.75	0.857143	1	0.416667	0.588235	1	0.75	0.857143
1447	2.7.7.72	CCA tRNA nucleotidyltransferase	2	588	73	0.75	0.780822	0.765101	0.575472	0.835616	0.681564	0.878049	0.493151	0.631579	0.986301	0.986301	0.986301	0.814815	0.30137	0.44	0.851852	0.315068	0.46	0.90566	0.657534	0.761905	1	0.986301	0.993103
1448	2.7.7.73	sulfur carrier protein ThiS adenylyltransferase	2	272	33	1	0.878788	0.935484	0.914286	0.969697	0.941176	0.75	0.0909091	0.162162	0	0	0	0	0	0	0.333333	0.121212	0.177778	1	0.030303	0.0588235	1	0.212121	0.35
1449	2.7.7.75	molybdopterin adenylyltransferase	2	695	86	0.988095	0.965116	0.976471	0.988372	0.988372	0.988372	1	0.186047	0.313725	0	0	0	0	0	0	0.95	0.22093	0.358491	1	0.151163	0.262626	1	0.348837	0.517241
1450	2.7.7.76	molybdenum cofactor cytidylyltransferase	2	653	81	0.825	0.814815	0.819876	0.858974	0.82716	0.842767	1	0.0246914	0.0481928	0	0	0	0	0	0	1	0.0123457	0.0243902	1	0.0246914	0.0481928	1	0.037037	0.0714286
1451	2.7.7.77	molybdenum cofactor guanylyltransferase	2	500	62	0.806452	0.806452	0.806452	0.765625	0.790323	0.777778	0.914286	0.516129	0.659794	0.697674	0.967742	0.810811	0.666667	0.677419	0.672	0.701493	0.758065	0.728682	0.72	0.870968	0.788321	0.8	0.967742	0.875912
1452	2.7.7.78	GDP-D-glucose phosphorylase	2	109	13	0.8	0.615385	0.695652	0.9	0.692308	0.782609	1	0.307692	0.470588	0	0	0	0	0	0	1	0.307692	0.470588	1	0.230769	0.375	1	0.384615	0.555556
1453	2.7.7.79	tRNAHis guanylyltransferase	2	275	34	0.888889	0.941176	0.914286	1	0.911765	0.953846	1	0.676471	0.807018	0	0	0	0	0	0	1	0.735294	0.847458	1	0.647059	0.785714	1	0.794118	0.885246
1454	2.7.7.8	polyribonucleotide nucleotidyltransferase	2	538	67	0.982759	0.850746	0.912	0.907692	0.880597	0.893939	1	0.835821	0.910569	1	0.985075	0.992481	1	0.925373	0.96124	1	0.910448	0.953125	1	0.940299	0.969231	1	0.985075	0.992481
1455	2.7.7.80	molybdopterin-synthase adenylyltransferase	2	577	72	0.894737	0.944444	0.918919	0.942857	0.916667	0.929577	0.944444	0.472222	0.62963	0	0	0	0	0	0	0.826087	0.527778	0.644068	0.891892	0.458333	0.605505	0.959184	0.652778	0.77686
1456	2.7.7.81	pseudaminic acid cytidylyltransferase	2	105	13	0.923077	0.923077	0.923077	0.928571	1	0.962963	1	0.230769	0.375	0	0	0	0	0	0	1	0.230769	0.375	1	0.0769231	0.142857	1	0.384615	0.555556
1457	2.7.7.84	2'-5' oligoadenylate synthase	2	100	12	0.888889	0.666667	0.761905	1	0.666667	0.8	1	0.583333	0.736842	0	0	0	0	0	0	1	0.583333	0.736842	1	0.5	0.666667	1	0.666667	0.8
1458	2.7.7.85	diadenylate cyclase	2	627	78	0.974026	0.961538	0.967742	0.974359	0.974359	0.974359	1	0.371795	0.542056	1	1	1	1	0.512821	0.677966	1	0.807692	0.893617	1	0.858974	0.924138	1	1	1
1459	2.7.7.86	cyclic GMP-AMP synthase	2	130	16	0.37037	0.625	0.465116	0.684211	0.8125	0.742857	0	0	0	0	0	0	0	0	0	1	0.3125	0.47619	0	0	0	1	0.3125	0.47619
1460	2.7.7.87	L-threonylcarbamoyladenylate synthase	2	608	76	0.894737	0.894737	0.894737	0.953846	0.815789	0.879433	1	0.368421	0.538462	1	0.986842	0.993377	1	0.289474	0.44898	1	0.526316	0.689655	1	0.723684	0.839695	1	0.986842	0.993377
1461	2.7.7.9	UTP---glucose-1-phosphate uridylyltransferase	2	495	61	0.786885	0.786885	0.786885	0.933333	0.688525	0.792453	0.909091	0.327869	0.481928	0.393548	1	0.564815	0.639344	0.639344	0.639344	0.942857	0.540984	0.6875	0.626667	0.770492	0.691176	0.813333	1	0.897059
1462	2.7.7.99	N-acetyl-alpha-D-muramate 1-phosphate uridylyltransferase	2	625	78	1	0.948718	0.973684	0.987342	1	0.993631	0	0	0	0	0	0	0	0	0	1	0.666667	0.8	1	0.166667	0.285714	1	0.666667	0.8
1463	2.7.8.1	ethanolaminephosphotransferase	2	366	45	1	0.866667	0.928571	0.97619	0.911111	0.942529	1	0.0666667	0.125	0	0	0	0	0	0	0	0	0	0	0	0	1	0.0666667	0.125
1464	2.7.8.11	CDP-diacylglycerol---inositol 3-phosphatidyltransferase	2	276	34	0.965517	0.823529	0.888889	0.780488	0.941176	0.853333	1	0.117647	0.210526	0	0	0	0	0	0	0.947368	0.529412	0.679245	1	0.117647	0.210526	1	0.558824	0.716981
1465	2.7.8.12	teichoic acid poly(glycerol phosphate) polymerase	2	248	31	0.8125	0.83871	0.825397	0.658537	0.870968	0.75	0.888889	0.258065	0.4	0	0	0	0	0	0	1	0.0967742	0.176471	1	0.16129	0.277778	1	0.258065	0.410256
1466	2.7.8.13	phospho-N-acetylmuramoyl-pentapeptide-transferase	2	631	78	0.904762	0.974359	0.938272	0.949367	0.961538	0.955414	1	0.846154	0.916667	0.65	1	0.787879	0.938272	0.974359	0.955975	1	0.923077	0.96	0.883721	0.974359	0.926829	0.95122	1	0.975
1467	2.7.8.15	UDP-N-acetylglucosamine---dolichyl-phosphate N-acetylglucosaminephosphotransferase	2	359	44	0.904762	0.863636	0.883721	0.826923	0.977273	0.895833	1	0.295455	0.45614	0	0	0	0	0	0	1	0.522727	0.686567	1	0.295455	0.45614	1	0.568182	0.724638
1468	2.7.8.20	phosphatidylglycerol---membrane-oligosaccharide glycerophosphotransferase	2	335	41	0.864865	0.780488	0.820513	0.894737	0.829268	0.860759	1	0.0487805	0.0930233	1	0.560976	0.71875	0	0	0	1	0.121951	0.217391	1	0.243902	0.392157	1	0.560976	0.71875
1469	2.7.8.24	phosphatidylcholine synthase	2	166	20	0.904762	0.95	0.926829	1	0.95	0.974359	0.833333	0.5	0.625	0	0	0	0	0	0	1	0.7	0.823529	0.909091	0.5	0.645161	0.941176	0.8	0.864865
1470	2.7.8.26	adenosylcobinamide-GDP ribazoletransferase	2	517	64	0.7875	0.984375	0.875	0.887324	0.984375	0.933333	0.916667	0.859375	0.887097	1	1	1	1	0.96875	0.984127	0.983607	0.9375	0.96	0.984615	1	0.992248	1	1	1
1471	2.7.8.27	sphingomyelin synthase	2	139	17	1	0.764706	0.866667	1	0.941176	0.969697	1	0.235294	0.380952	0	0	0	0	0	0	1	0.647059	0.785714	1	0.294118	0.454545	1	0.705882	0.827586
1472	2.7.8.28	2-phospho-L-lactate transferase	2	296	37	1	0.891892	0.942857	0.833333	0.945946	0.886076	1	0.621622	0.766667	1	1	1	0	0	0	1	0.891892	0.942857	1	0.945946	0.972222	1	1	1
1473	2.7.8.29	L-serine-phosphatidylethanolamine phosphatidyltransferase	2	171	21	0.833333	0.714286	0.769231	1	0.952381	0.97561	1	0.190476	0.32	0	0	0	0	0	0	1	0.190476	0.32	1	0.190476	0.32	1	0.190476	0.32
1474	2.7.8.37	alpha-D-ribose 1-methylphosphonate 5-triphosphate synthase	2	587	73	0.964912	0.753425	0.846154	0.772152	0.835616	0.802632	1	0.0410959	0.0789474	0	0	0	0	0	0	1	0.0136986	0.027027	1	0.0136986	0.027027	1	0.0547945	0.103896
1475	2.7.8.39	archaetidylinositol phosphate synthase	2	163	20	0.818182	0.9	0.857143	1	0.55	0.709677	0	0	0	0	0	0	0	0	0	0	0	0	0	0	0	0	0	0
1476	2.7.8.41	cardiolipin synthase (CMP-forming)	2	630	78	0.788889	0.910256	0.845238	0.940299	0.807692	0.868966	1	0.0512821	0.097561	0	0	0	0	0	0	0.857143	0.0769231	0.141176	1	0.025641	0.05	1	0.128205	0.227273
1477	2.7.8.43	lipid A phosphoethanolamine transferase	2	438	54	0.979592	0.888889	0.932039	1	0.907407	0.951456	0	0	0	0	0	0	0	0	0	0	0	0	0	0	0	0	0	0
1478	2.7.8.44	teichoic acid glycerol-phosphate primase	2	80	9	1	0.777778	0.875	1	0.888889	0.941176	0	0	0	0	0	0	0	0	0	1	0.222222	0.363636	1	0.111111	0.2	1	0.222222	0.363636
1479	2.7.8.5	CDP-diacylglycerol---glycerol-3-phosphate 1-phosphatidyltransferase	2	496	62	0.777778	0.451613	0.571429	0.672414	0.629032	0.65	0.333333	0.0645161	0.108108	0.325758	0.693548	0.443299	0.341176	0.467742	0.394558	0.326531	0.258065	0.288288	0.322581	0.483871	0.387097	0.560976	0.741935	0.638889
1480	2.7.8.6	undecaprenyl-phosphate galactose phosphotransferase	2	74	9	0.888889	0.888889	0.888889	1	0.666667	0.8	1	0.222222	0.363636	0	0	0	0	0	0	0	0	0	0	0	0	1	0.222222	0.363636
1481	2.7.8.7	holo-[acyl-carrier-protein] synthase	2	521	64	0.904762	0.890625	0.897638	0.945455	0.8125	0.87395	0.918367	0.703125	0.79646	1	0.96875	0.984127	1	0.84375	0.915254	1	0.859375	0.92437	0.983051	0.90625	0.943089	1	0.984375	0.992126
1482	2.7.8.8	CDP-diacylglycerol---serine O-phosphatidyltransferase	2	625	78	0.972973	0.923077	0.947368	0.822222	0.948718	0.880952	0.583333	0.0897436	0.155556	0	0	0	0	0	0	0.785714	0.282051	0.415094	0.5	0.0512821	0.0930233	0.892857	0.320513	0.471698
1483	2.7.9.1	pyruvate, phosphate dikinase	2	599	74	0.8625	0.932432	0.896104	0.857143	0.891892	0.874172	1	0.662162	0.796748	0	0	0	0	0	0	1	0.72973	0.84375	1	0.662162	0.796748	1	0.743243	0.852713
1484	2.7.9.2	pyruvate, water dikinase	2	712	89	0.932432	0.775281	0.846626	0.885714	0.696629	0.779874	1	0.41573	0.587302	0	0	0	0	0	0	1	0.494382	0.661654	1	0.41573	0.587302	1	0.52809	0.691176
1485	2.7.9.3	selenide, water dikinase	2	588	73	0.984615	0.876712	0.927536	0.898734	0.972603	0.934211	0.980769	0.69863	0.816	0.570312	1	0.726368	1	0.616438	0.762712	1	0.671233	0.803279	0.890625	0.780822	0.832117	0.986486	1	0.993197
1486	2.7.9.6	rifampicin phosphotransferase	2	413	51	0.931818	0.803922	0.863158	0.843137	0.843137	0.843137	0	0	0	0	0	0	0	0	0	0	0	0	0	0	0	0	0	0
1487	2.8.1.1	thiosulfate sulfurtransferase	2	212	26	1	0.961538	0.980392	0.962963	1	0.981132	0.809524	0.653846	0.723404	0.702703	1	0.825397	0.961538	0.961538	0.961538	0.862069	0.961538	0.909091	0.806452	0.961538	0.877193	0.8125	1	0.896552
1488	2.8.1.10	thiazole synthase	2	611	76	0.973684	0.973684	0.973684	0.986842	0.986842	0.986842	1	0.973684	0.986667	1	1	1	1	1	1	1	1	1	1	1	1	1	1	1
1489	2.8.1.11	molybdopterin synthase sulfurtransferase	2	95	11	1	0.636364	0.777778	1	0.545455	0.705882	0	0	0	0	0	0	0	0	0	0	0	0	0	0	0	0	0	0
1490	2.8.1.12	molybdopterin synthase	2	626	78	0.955224	0.820513	0.882759	0.875	0.807692	0.84	1	0.384615	0.555556	1	0.987179	0.993548	1	0.615385	0.761905	1	0.730769	0.844444	1	0.858974	0.924138	1	0.987179	0.993548
1491	2.8.1.13	tRNA-uridine 2-sulfurtransferase	2	473	58	0.961538	0.862069	0.909091	0.873016	0.948276	0.909091	0.794118	0.931034	0.857143	0.644444	1	0.783784	0.774648	0.948276	0.852713	0.883333	0.913793	0.898305	0.7125	0.982759	0.826087	0.84058	1	0.913386
1492	2.8.1.14	tRNA-5-taurinomethyluridine 2-sulfurtransferase	2	258	32	0.769231	0.9375	0.84507	0.931034	0.84375	0.885246	1	0.15625	0.27027	0	0	0	0	0	0	0.944444	0.53125	0.68	1	0.125	0.222222	1	0.5625	0.72
1493	2.8.1.15	tRNA-5-methyluridine54 2-sulfurtransferase	2	115	14	1	1	1	1	1	1	1	0.0714286	0.133333	0	0	0	0	0	0	1	0.0714286	0.133333	0	0	0	1	0.142857	0.25
1494	2.8.1.4	tRNA uracil 4-sulfurtransferase	2	545	68	0.969231	0.926471	0.947368	0.953846	0.911765	0.932331	1	0.882353	0.9375	0.985507	1	0.992701	1	0.897059	0.945736	1	0.838235	0.912	0.984848	0.955882	0.970149	1	1	1
1495	2.8.1.6	biotin synthase	2	529	66	0.885714	0.939394	0.911765	0.965517	0.848485	0.903226	1	0.515152	0.68	0.847222	0.924242	0.884058	1	0.545455	0.705882	0.970588	0.5	0.66	1	0.590909	0.742857	0.983871	0.924242	0.953125
1496	2.8.1.7	cysteine desulfurase	2	622	77	0.956522	0.857143	0.90411	1	0.766234	0.867647	1	0.623377	0.768	0.865169	1	0.927711	1	0.558442	0.716667	1	0.805195	0.892086	0.971831	0.896104	0.932432	0.987179	1	0.993548
1497	2.8.1.8	lipoyl synthase	2	544	67	0.955882	0.970149	0.962963	0.983871	0.910448	0.945736	1	0.940299	0.969231	1	1	1	1	0.970149	0.984848	1	0.940299	0.969231	1	0.985075	0.992481	1	1	1
1498	2.8.1.9	molybdenum cofactor sulfurtransferase	2	275	34	0.8	0.705882	0.75	0.827586	0.705882	0.761905	1	0.529412	0.692308	1	1	1	0	0	0	1	0.676471	0.807018	1	0.705882	0.827586	1	1	1
1499	2.8.2.1	aryl sulfotransferase	2	113	14	0.6	0.642857	0.62069	0.588235	0.714286	0.645161	0.666667	0.428571	0.521739	0	0	0	0	0	0	1	0.285714	0.444444	1	0.214286	0.352941	1	0.5	0.666667
1500	2.8.2.11	galactosylceramide sulfotransferase	2	215	26	0.8	0.923077	0.857143	0.631579	0.923077	0.75	1	0.384615	0.555556	0	0	0	0	0	0	1	0.230769	0.375	1	0.230769	0.375	1	0.384615	0.555556
1501	2.8.2.17	chondroitin 6-sulfotransferase	2	128	16	0.631579	0.75	0.685714	0.769231	0.625	0.689655	1	0.3125	0.47619	0	0	0	0	0	0	1	0.25	0.4	0	0	0	1	0.5625	0.72
1502	2.8.2.2	alcohol sulfotransferase	2	185	22	1	0.954545	0.976744	0.807692	0.954545	0.875	1	0.272727	0.428571	0	0	0	0	0	0	1	0.272727	0.428571	1	0.227273	0.37037	1	0.363636	0.533333
1503	2.8.2.20	protein-tyrosine sulfotransferase	2	209	26	0.952381	0.769231	0.851064	0.88	0.846154	0.862745	1	0.346154	0.514286	0	0	0	0	0	0	1	0.576923	0.731707	1	0.346154	0.514286	1	0.576923	0.731707
1504	2.8.2.21	keratan sulfotransferase	2	113	14	0.555556	0.357143	0.434783	0.555556	0.714286	0.625	1	0.142857	0.25	0	0	0	0	0	0	1	0.0714286	0.133333	1	0.0714286	0.133333	1	0.142857	0.25
1505	2.8.2.22	aryl-sulfate sulfotransferase	2	135	16	0.875	0.4375	0.583333	0.6	0.5625	0.580645	0	0	0	0	0	0	0	0	0	0	0	0	0	0	0	0	0	0
1506	2.8.2.23	[heparan sulfate]-glucosamine 3-sulfotransferase 1	2	134	16	0.9375	0.9375	0.9375	1	0.8125	0.896552	0.833333	0.3125	0.454545	0	0	0	0	0	0	1	0.4375	0.608696	1	0.25	0.4	1	0.5	0.666667
1507	2.8.2.3	amine sulfotransferase	2	136	17	0.842105	0.941176	0.888889	0.846154	0.647059	0.733333	1	0.294118	0.454545	0	0	0	0	0	0	1	0.0588235	0.111111	1	0.0588235	0.111111	1	0.294118	0.454545
1508	2.8.2.30	[heparan sulfate]-glucosamine 3-sulfotransferase 3	2	177	22	1	0.863636	0.926829	0.956522	1	0.977778	1	0.545455	0.705882	0	0	0	0	0	0	1	0.181818	0.307692	1	0.181818	0.307692	1	0.545455	0.705882
1509	2.8.2.33	N-acetylgalactosamine 4-sulfate 6-O-sulfotransferase	2	105	12	0.5	0.583333	0.538462	1	0.5	0.666667	1	0.0833333	0.153846	0	0	0	0	0	0	1	0.25	0.4	0	0	0	1	0.333333	0.5
1510	2.8.2.37	trehalose 2-sulfotransferase	2	76	9	1	0.444444	0.615385	0.857143	0.666667	0.75	1	0.555556	0.714286	0	0	0	0	0	0	1	0.555556	0.714286	1	0.555556	0.714286	1	0.555556	0.714286
1511	2.8.2.39	hydroxyjasmonate sulfotransferase	2	370	46	0.954545	0.913043	0.933333	1	0.934783	0.966292	1	0.152174	0.264151	0	0	0	0	0	0	1	0.0434783	0.0833333	1	0.0434783	0.0833333	1	0.152174	0.264151
1512	2.8.2.4	estrone sulfotransferase	2	88	11	0.888889	0.727273	0.8	1	0.545455	0.705882	1	0.0909091	0.166667	0	0	0	0	0	0	0	0	0	0	0	0	1	0.0909091	0.166667
1513	2.8.2.5	chondroitin 4-sulfotransferase	2	325	40	0.828571	0.725	0.773333	0.909091	0.75	0.821918	1	0.3	0.461538	0	0	0	0	0	0	1	0.425	0.596491	1	0.2	0.333333	1	0.55	0.709677
1514	2.8.3.1	propionate CoA-transferase	2	222	27	1	0.814815	0.897959	0.925926	0.925926	0.925926	0	0	0	0	0	0	0	0	0	0	0	0	0	0	0	0	0	0
1515	2.8.3.10	citrate CoA-transferase	2	182	22	1	0.954545	0.976744	0.916667	1	0.956522	1	0.227273	0.37037	0	0	0	0	0	0	0	0	0	1	0.0454545	0.0869565	1	0.227273	0.37037
1516	2.8.3.12	glutaconate CoA-transferase	2	587	73	0.933333	0.958904	0.945946	0.916667	0.90411	0.910345	0	0	0	0	0	0	0	0	0	1	0.0136986	0.027027	0	0	0	1	0.0136986	0.027027
1517	2.8.3.13	succinate---hydroxymethylglutarate CoA-transferase	2	183	22	0.947368	0.818182	0.878049	1	0.909091	0.952381	1	0.636364	0.777778	0	0	0	0	0	0	1	0.0909091	0.166667	1	0.181818	0.307692	1	0.636364	0.777778
1518	2.8.3.16	formyl-CoA transferase	2	233	29	0.925926	0.862069	0.892857	0.846154	0.758621	0.8	0.818182	0.310345	0.45	0.448276	0.448276	0.448276	0	0	0	1	0.172414	0.294118	0.909091	0.344828	0.5	1	0.482759	0.651163
1519	2.8.3.18	succinyl-CoA:acetate CoA-transferase	2	328	40	1	0.925	0.961039	0.904762	0.95	0.926829	1	0.875	0.933333	0	0	0	0	0	0	0	0	0	1	0.05	0.0952381	1	0.875	0.933333
1520	2.8.3.19	CoA:oxalate CoA-transferase	2	85	10	0.714286	1	0.833333	0.666667	1	0.8	0	0	0	0	0	0	0	0	0	1	0.1	0.181818	1	0.1	0.181818	1	0.1	0.181818
1521	2.8.3.5	3-oxoacid CoA-transferase	2	384	47	0.875	0.893617	0.884211	0.781818	0.914894	0.843137	1	0.404255	0.575758	0	0	0	0	0	0	0.888889	0.340426	0.492308	1	0.276596	0.433333	1	0.553191	0.712329
1522	2.8.3.6	3-oxoadipate CoA-transferase	2	423	52	0.980769	0.980769	0.980769	0.943396	0.961538	0.952381	1	0.134615	0.237288	0	0	0	0	0	0	0.8	0.230769	0.358209	0.833333	0.0961538	0.172414	0.947368	0.346154	0.507042
1523	2.8.4.1	coenzyme-B sulfoethylthiotransferase	2	138	17	1	0.705882	0.827586	1	0.823529	0.903226	1	0.764706	0.866667	1	1	1	0	0	0	1	0.764706	0.866667	1	0.823529	0.903226	1	1	1
1524	2.8.4.2	arsenate-mycothiol transferase	2	99	12	1	0.833333	0.909091	1	0.916667	0.956522	1	0.416667	0.588235	0	0	0	0	0	0	1	0.0833333	0.153846	1	0.0833333	0.153846	1	0.416667	0.588235
1525	2.8.4.3	tRNA-2-methylthio-N6-dimethylallyladenosine synthase	2	551	68	1	0.941176	0.969697	0.969231	0.926471	0.947368	0.825	0.970588	0.891892	0.635514	1	0.777143	0.864865	0.941176	0.901408	0.928571	0.955882	0.942029	0.752809	0.985294	0.853503	0.931507	1	0.964539
1526	2.8.4.4	[ribosomal protein S12] (aspartate89-C3)-methylthiotransferase	2	633	79	0.961039	0.936709	0.948718	0.960526	0.924051	0.941935	0.939024	0.974684	0.956522	0.745283	1	0.854054	1	0.898734	0.946667	0.986842	0.949367	0.967742	0.895349	0.974684	0.933333	0.940476	1	0.969325
1527	2.8.4.5	tRNA (N6-L-threonylcarbamoyladenosine37-C2)-methylthiotransferase	2	560	69	0.927536	0.927536	0.927536	0.966667	0.84058	0.899225	1	0.130435	0.230769	0	0	0	0	0	0	0.97561	0.57971	0.727273	1	0.0869565	0.16	1	0.637681	0.778761
1528	2.8.5.1	S-sulfo-L-cysteine synthase (3-phospho-L-serine-dependent)	2	104	13	0.666667	0.923077	0.774194	1	0.923077	0.96	0	0	0	0	0	0	0	0	0	0	0	0	0	0	0	0	0	0
1529	2.8.5.2	L-cysteine S-thiosulfotransferase	2	423	52	1	0.884615	0.938776	0.979167	0.903846	0.94	0	0	0	0	0	0	0	0	0	1	0.307692	0.470588	1	0.0576923	0.109091	1	0.307692	0.470588
1530	2.9.1.1	L-seryl-tRNASec selenium transferase	2	665	82	0.840426	0.963415	0.897727	0.987013	0.926829	0.955975	1	0.585366	0.738462	0.986667	0.902439	0.942675	1	0.5	0.666667	0.980769	0.621951	0.761194	1	0.682927	0.811594	1	0.902439	0.948718
1531	2.9.1.2	O-phospho-L-seryl-tRNASec:L-selenocysteinyl-tRNA synthase	2	133	16	0.9375	0.9375	0.9375	0.9375	0.9375	0.9375	0.909091	0.625	0.740741	0	0	0	0	0	0	1	0.6875	0.814815	1	0.5625	0.72	1	0.8125	0.896552
1532	3.1.1.1	carboxylesterase	3	761	95	0.865979	0.884211	0.875	0.939024	0.810526	0.870056	0.625	0.157895	0.252101	0.477157	0.989474	0.643836	0.283019	0.315789	0.298507	0.65625	0.221053	0.330709	0.443396	0.494737	0.467662	0.691176	0.989474	0.813853
1533	3.1.1.11	pectinesterase	3	581	72	0.763636	0.583333	0.661417	0.772727	0.472222	0.586207	0.952381	0.555556	0.701754	1	1	1	1	0.708333	0.829268	1	0.555556	0.714286	1	0.819444	0.900763	1	1	1
1534	3.1.1.13	sterol esterase	3	713	89	0.834951	0.966292	0.895833	0.865169	0.865169	0.865169	1	0.0224719	0.043956	0	0	0	0	0	0	1	0.0898876	0.164948	1	0.0224719	0.043956	1	0.0898876	0.164948
1535	3.1.1.14	chlorophyllase	3	139	17	0.823529	0.823529	0.823529	1	0.882353	0.9375	1	0.588235	0.740741	0	0	0	0	0	0	1	0.764706	0.866667	1	0.529412	0.692308	1	0.823529	0.903226
1536	3.1.1.15	L-arabinonolactonase	3	132	16	1	0.625	0.769231	0.666667	0.875	0.756757	0.833333	0.3125	0.454545	0	0	0	0	0	0	0	0	0	0	0	0	1	0.3125	0.47619
1537	3.1.1.17	gluconolactonase	3	656	82	0.876543	0.865854	0.871166	0.774194	0.878049	0.822857	1	0.0121951	0.0240964	0	0	0	0	0	0	0	0	0	0	0	0	1	0.0121951	0.0240964
1538	3.1.1.22	hydroxybutyrate-dimer hydrolase	3	82	10	1	0.8	0.888889	1	0.9	0.947368	1	0.6	0.75	0	0	0	0	0	0	1	0.6	0.75	1	0.6	0.75	1	0.6	0.75
1539	3.1.1.23	acylglycerol lipase	3	649	81	0.851852	0.851852	0.851852	0.864198	0.864198	0.864198	1	0.160494	0.276596	0	0	0	0	0	0	1	0.17284	0.294737	1	0.135802	0.23913	1	0.222222	0.363636
1540	3.1.1.24	3-oxoadipate enol-lactonase	3	592	73	0.986111	0.972603	0.97931	0.896104	0.945205	0.92	1	0.0684932	0.128205	0	0	0	0	0	0	1	0.136986	0.240964	1	0.0547945	0.103896	1	0.150685	0.261905
1541	3.1.1.29	aminoacyl-tRNA hydrolase	3	504	63	0.884615	0.730159	0.8	0.87234	0.650794	0.745455	0.916667	0.349206	0.505747	1	0.984127	0.992	1	0.428571	0.6	1	0.492063	0.659574	1	0.619048	0.764706	0.984127	0.984127	0.984127
1542	3.1.1.3	triacylglycerol lipase	3	653	81	0.568966	0.407407	0.47482	0.506494	0.481481	0.493671	0.461538	0.148148	0.224299	0.307054	0.91358	0.459627	0.246835	0.481481	0.32636	0.533333	0.197531	0.288288	0.319728	0.580247	0.412281	0.608	0.938272	0.737864
1543	3.1.1.31	6-phosphogluconolactonase	3	685	85	0.64486	0.811765	0.71875	0.66	0.776471	0.713514	1	0.4	0.571429	1	1	1	1	0.588235	0.740741	1	0.541176	0.70229	1	0.823529	0.903226	1	1	1
1544	3.1.1.32	phospholipase A1	3	230	28	0.961538	0.892857	0.925926	0.875	0.75	0.807692	1	0.107143	0.193548	0	0	0	0	0	0	1	0.428571	0.6	1	0.142857	0.25	1	0.428571	0.6
1545	3.1.1.4	phospholipase A2	3	772	96	0.773333	0.604167	0.678363	0.828947	0.65625	0.732558	0.9	0.375	0.529412	1	0.989583	0.994764	1	0.291667	0.451613	1	0.416667	0.588235	1	0.614583	0.76129	1	0.989583	0.994764
1546	3.1.1.41	cephalosporin-C deacetylase	3	285	35	0.942857	0.942857	0.942857	0.8	0.914286	0.853333	1	0.228571	0.372093	0	0	0	0	0	0	1	0.171429	0.292683	1	0.171429	0.292683	1	0.342857	0.510638
1547	3.1.1.45	carboxymethylenebutenolidase	3	745	93	0.891304	0.88172	0.886486	0.948718	0.795699	0.865497	1	0.258065	0.410256	0	0	0	0	0	0	1	0.290323	0.45	1	0.204301	0.339286	1	0.397849	0.569231
1548	3.1.1.47	1-alkyl-2-acetylglycerophosphocholine esterase	3	384	47	0.840909	0.787234	0.813187	0.633333	0.808511	0.71028	0.9375	0.319149	0.47619	0	0	0	0	0	0	1	0.489362	0.657143	1	0.276596	0.433333	1	0.574468	0.72973
1549	3.1.1.5	lysophospholipase	3	522	65	0.805556	0.446154	0.574257	0.482759	0.646154	0.552632	1	0.0769231	0.142857	0.666667	0.338462	0.44898	1	0.107692	0.194444	0.777778	0.107692	0.189189	1	0.123077	0.219178	0.956522	0.338462	0.5
1550	3.1.1.53	sialate O-acetylesterase	3	563	70	0.8	0.971429	0.877419	0.893939	0.842857	0.867647	0	0	0	1	1	1	0	0	0	1	0.0428571	0.0821918	1	0.271429	0.426966	1	1	1
1551	3.1.1.57	2-pyrone-4,6-dicarboxylate lactonase	3	90	11	1	0.818182	0.9	1	1	1	1	0.636364	0.777778	0	0	0	0	0	0	1	0.909091	0.952381	1	0.636364	0.777778	1	0.909091	0.952381
1552	3.1.1.61	protein-glutamate methylesterase	3	88	10	1	0.9	0.947368	1	1	1	1	1	1	1	1	1	1	1	1	0	0	0	1	1	1	1	1	1
1553	3.1.1.7	acetylcholinesterase	3	295	36	0.736842	0.388889	0.509091	0.68	0.472222	0.557377	0.777778	0.194444	0.311111	0	0	0	0	0	0	0.769231	0.277778	0.408163	0.833333	0.138889	0.238095	0.916667	0.305556	0.458333
1554	3.1.1.72	acetylxylan esterase	3	139	17	1	0.882353	0.9375	0.842105	0.941176	0.888889	1	0.294118	0.454545	0	0	0	0	0	0	0.5	0.352941	0.413793	0.8	0.235294	0.363636	1	0.411765	0.583333
1555	3.1.1.74	cutinase	3	265	32	0.931034	0.84375	0.885246	0.931034	0.84375	0.885246	0.875	0.65625	0.75	0.911765	0.96875	0.939394	0.896552	0.8125	0.852459	0.96	0.75	0.842105	0.903226	0.875	0.888889	1	0.96875	0.984127
1556	3.1.1.75	poly(3-hydroxybutyrate) depolymerase	3	326	40	1	0.95	0.974359	0.847826	0.975	0.906977	1	0.025	0.0487805	0	0	0	0	0	0	1	0.025	0.0487805	0	0	0	1	0.025	0.0487805
1557	3.1.1.79	hormone-sensitive lipase	3	143	17	0.75	0.352941	0.48	1	0.352941	0.521739	1	0.117647	0.210526	0	0	0	0	0	0	1	0.235294	0.380952	1	0.176471	0.3	1	0.235294	0.380952
1558	3.1.1.8	cholinesterase	3	245	30	0.551724	0.533333	0.542373	0.727273	0.533333	0.615385	0.8	0.133333	0.228571	0	0	0	0	0	0	1	0.133333	0.235294	1	0.1	0.181818	1	0.133333	0.235294
1559	3.1.1.81	quorum-quenching N-acyl-homoserine lactonase	3	201	24	0.92	0.958333	0.938776	0.741935	0.958333	0.836364	1	0.166667	0.285714	0	0	0	0	0	0	1	0.625	0.769231	1	0.291667	0.451613	1	0.625	0.769231
1560	3.1.1.83	monoterpene epsilon-lactone hydrolase	3	360	44	0.877551	0.977273	0.924731	0.895833	0.977273	0.934783	1	0.0454545	0.0869565	0	0	0	0	0	0	0	0	0	0	0	0	1	0.0454545	0.0869565
1561	3.1.1.85	pimelyl-[acyl-carrier protein] methyl ester esterase	3	609	75	0.985915	0.933333	0.958904	0.827586	0.96	0.888889	0.974359	0.506667	0.666667	0.61	0.813333	0.697143	0.647059	0.733333	0.6875	1	0.64	0.780488	0.708861	0.746667	0.727273	0.851351	0.84	0.845638
1562	3.1.1.89	protein phosphatase methylesterase-1	3	256	31	1	0.870968	0.931034	0.933333	0.903226	0.918033	1	0.258065	0.410256	0	0	0	0	0	0	1	0.83871	0.912281	1	0.387097	0.55814	1	0.83871	0.912281
1563	3.1.1.93	mycophenolic acid acyl-glucuronide esterase	3	82	10	1	0.9	0.947368	0.642857	0.9	0.75	1	0.4	0.571429	0	0	0	0	0	0	1	0.5	0.666667	1	0.3	0.461538	1	0.6	0.75
1564	3.1.1.96	D-aminoacyl-tRNA deacylase	3	576	72	0.915493	0.902778	0.909091	0.939394	0.861111	0.898551	1	0.694444	0.819672	1	0.111111	0.2	1	0.819444	0.900763	1	0.777778	0.875	1	0.75	0.857143	1	0.916667	0.956522
1565	3.1.1.97	methylated diphthine methylhydrolase	3	297	36	0.805556	0.805556	0.805556	0.866667	0.722222	0.787879	1	0.111111	0.2	0	0	0	0	0	0	1	0.0277778	0.0540541	1	0.0555556	0.105263	1	0.111111	0.2
1566	3.1.1.98	[Wnt protein] O-palmitoleoyl-L-serine hydrolase	3	655	81	0.961039	0.91358	0.936709	0.903614	0.925926	0.914634	1	0.111111	0.2	0	0	0	0	0	0	1	0.160494	0.276596	1	0.0864198	0.159091	1	0.185185	0.3125
1567	3.1.11.1	exodeoxyribonuclease I	3	528	66	0.816901	0.878788	0.846715	0.931034	0.818182	0.870968	1	0.0757576	0.140845	0	0	0	0	0	0	1	0.0757576	0.140845	1	0.0606061	0.114286	1	0.106061	0.191781
1568	3.1.11.2	exodeoxyribonuclease III	3	649	81	0.524272	0.666667	0.586957	0.611765	0.641975	0.626506	1	0.0123457	0.0243902	0	0	0	0	0	0	1	0.0617284	0.116279	1	0.0246914	0.0481928	1	0.0740741	0.137931
1569	3.1.11.5	exodeoxyribonuclease V	3	585	72	0.953488	0.569444	0.713043	0.735294	0.694444	0.714286	1	0.111111	0.2	0	0	0	0	0	0	1	0.180556	0.305882	1	0.0416667	0.08	1	0.277778	0.434783
1570	3.1.11.6	exodeoxyribonuclease VII	3	604	75	0.985075	0.88	0.929577	0.917808	0.893333	0.905405	1	0.733333	0.846154	1	1	1	1	0.92	0.958333	1	0.88	0.93617	1	0.946667	0.972603	1	1	1
1571	3.1.12.1	5' to 3' exodeoxyribonuclease (nucleoside 3'-phosphate-forming)	3	757	94	0.934783	0.914894	0.924731	0.95122	0.829787	0.886364	1	0.0106383	0.0210526	0	0	0	0	0	0	1	0.244681	0.393162	1	0.0531915	0.10101	1	0.255319	0.40678
1572	3.1.13.1	exoribonuclease II	3	541	67	0.935484	0.865672	0.899225	0.95	0.850746	0.897638	0.947368	0.268657	0.418605	1	1	1	1	0.358209	0.527473	1	0.298507	0.45977	1	0.522388	0.686275	1	1	1
1573	3.1.13.4	poly(A)-specific ribonuclease	3	768	96	0.577465	0.427083	0.491018	0.794872	0.322917	0.459259	0.866667	0.135417	0.234234	0.988889	0.927083	0.956989	1	0.291667	0.451613	1	0.333333	0.5	1	0.520833	0.684932	1	0.927083	0.962162
1574	3.1.13.5	ribonuclease D	3	588	73	0.913043	0.863014	0.887324	0.970149	0.890411	0.928571	0.933333	0.191781	0.318182	0	0	0	0	0	0	1	0.520548	0.684685	0.954545	0.287671	0.442105	1	0.520548	0.684685
1575	3.1.2.1	acetyl-CoA hydrolase	3	114	14	0.733333	0.785714	0.758621	1	0.785714	0.88	1	0.571429	0.727273	0	0	0	0	0	0	1	0.642857	0.782609	1	0.5	0.666667	1	0.785714	0.88
1576	3.1.2.12	S-formylglutathione hydrolase	3	610	76	1	0.960526	0.979866	0.986486	0.960526	0.973333	1	0.855263	0.921986	1	1	1	0	0	0	1	0.947368	0.972973	1	0.973684	0.986667	1	1	1
1577	3.1.2.14	oleoyl-[acyl-carrier-protein] hydrolase	3	90	11	0.888889	0.727273	0.8	0.888889	0.727273	0.8	0.6	0.272727	0.375	0	0	0	0	0	0	0.125	0.0909091	0.105263	0.333333	0.0909091	0.142857	0.75	0.272727	0.4
1578	3.1.2.2	palmitoyl-CoA hydrolase	3	531	66	0.836066	0.772727	0.80315	0.87931	0.772727	0.822581	1	0.121212	0.216216	0	0	0	0	0	0	0.913043	0.318182	0.47191	1	0.181818	0.307692	1	0.318182	0.482759
1579	3.1.2.21	dodecanoyl-[acyl-carrier-protein] hydrolase	3	192	23	0.772727	0.73913	0.755556	0.703704	0.826087	0.76	0	0	0	0	0	0	0	0	0	0	0	0	0	0	0	0	0	0
1580	3.1.2.22	palmitoyl[protein] hydrolase	3	664	82	0.891892	0.804878	0.846154	0.797468	0.768293	0.782609	1	0.0731707	0.136364	0	0	0	0	0	0	1	0.0853659	0.157303	1	0.0365854	0.0705882	1	0.134146	0.236559
1581	3.1.2.23	4-hydroxybenzoyl-CoA thioesterase	3	224	28	0.9	0.964286	0.931034	1	1	1	1	0.0714286	0.133333	0	0	0	0	0	0	0	0	0	0	0	0	1	0.0714286	0.133333
1582	3.1.2.28	1,4-dihydroxy-2-naphthoyl-CoA hydrolase	3	486	60	0.951613	0.983333	0.967213	0.967213	0.983333	0.975207	0.923077	0.2	0.328767	0.830986	0.983333	0.900763	0	0	0	1	0.1	0.181818	1	0.233333	0.378378	0.983333	0.983333	0.983333
1583	3.1.2.4	3-hydroxyisobutyryl-CoA hydrolase	3	664	83	0.863636	0.915663	0.888889	0.880952	0.891566	0.886228	1	0.506024	0.672	0	0	0	0	0	0	1	0.361446	0.530973	1	0.385542	0.556522	1	0.554217	0.713178
1584	3.1.2.6	hydroxyacylglutathione hydrolase	3	739	92	0.975904	0.880435	0.925714	0.976471	0.902174	0.937853	0.968254	0.663043	0.787097	1	0.98913	0.994536	1	0.456522	0.626866	1	0.413043	0.584615	1	0.793478	0.884848	0.98913	0.98913	0.98913
1585	3.1.21.1	deoxyribonuclease I	3	310	38	0.705882	0.947368	0.808989	0.916667	0.868421	0.891892	1	0.184211	0.311111	0	0	0	0	0	0	1	0.157895	0.272727	1	0.0789474	0.146341	1	0.315789	0.48
1586	3.1.21.2	deoxyribonuclease IV	3	717	89	0.977273	0.966292	0.971751	1	0.932584	0.965116	1	0.786517	0.880503	1	1	1	1	0.741573	0.851613	1	0.831461	0.907975	1	0.876404	0.934132	1	1	1
1587	3.1.21.3	type I site-specific deoxyribonuclease	3	773	96	0.888889	0.583333	0.704403	0.942308	0.510417	0.662162	1	0.0208333	0.0408163	0	0	0	0	0	0	1	0.0416667	0.08	1	0.0104167	0.0206186	1	0.0625	0.117647
1588	3.1.21.4	type II site-specific deoxyribonuclease	3	195	24	0.866667	0.541667	0.666667	1	0.583333	0.736842	0.555556	0.208333	0.30303	1	0.958333	0.978723	0.526316	0.416667	0.465116	0.6	0.25	0.352941	0.875	0.583333	0.7	0.884615	0.958333	0.92
1589	3.1.21.5	type III site-specific deoxyribonuclease	3	503	62	0.719512	0.951613	0.819444	0.933333	0.903226	0.918033	1	0.112903	0.202899	0	0	0	0	0	0	0	0	0	1	0.0322581	0.0625	1	0.112903	0.202899
1590	3.1.21.7	deoxyribonuclease V	3	568	71	1	0.943662	0.971014	0.833333	0.915493	0.872483	1	0.788732	0.88189	1	0.929577	0.963504	1	0.816901	0.899225	1	0.816901	0.899225	1	0.830986	0.907692	1	0.929577	0.963504
1591	3.1.22.1	deoxyribonuclease II	3	323	40	0.846154	0.825	0.835443	0.853659	0.875	0.864198	1	0.1	0.181818	0	0	0	0	0	0	1	0.275	0.431373	1	0.125	0.222222	1	0.275	0.431373
1592	3.1.22.4	crossover junction endodeoxyribonuclease (Transferred to EC 3.1.21.10)	3	689	85	0.958904	0.823529	0.886076	0.823529	0.823529	0.823529	0.982456	0.658824	0.788732	1	0.917647	0.957055	1	0.835294	0.910256	0.983607	0.705882	0.821918	1	0.823529	0.903226	1	0.917647	0.957055
1593	3.1.26.11	tRNase Z	3	606	75	0.6875	0.733333	0.709677	0.9	0.72	0.8	0.754386	0.573333	0.651515	0.925926	1	0.961538	0.979592	0.64	0.774194	0.978261	0.6	0.743802	0.936508	0.786667	0.855072	0.9375	1	0.967742
1594	3.1.26.12	ribonuclease E	3	684	85	0.975309	0.929412	0.951807	0.987342	0.917647	0.95122	1	0.247059	0.396226	0	0	0	0	0	0	1	0.0941176	0.172043	1	0.105882	0.191489	1	0.294118	0.454545
1595	3.1.26.3	ribonuclease III	3	616	77	0.984848	0.844156	0.909091	0.955882	0.844156	0.896552	1	0.714286	0.833333	1	1	1	1	0.87013	0.930556	1	0.883117	0.937931	1	0.909091	0.952381	1	1	1
1596	3.1.26.4	ribonuclease H	3	773	96	0.736842	0.583333	0.651163	0.591837	0.604167	0.597938	1	0.34375	0.511628	1	0.875	0.933333	1	0.604167	0.753247	1	0.46875	0.638298	1	0.625	0.769231	1	0.895833	0.945055
1597	3.1.26.5	ribonuclease P	3	773	96	0.535714	0.3125	0.394737	0.694444	0.260417	0.378788	0.487179	0.197917	0.281481	0.987805	0.84375	0.910112	1	0.447917	0.618705	0.972222	0.364583	0.530303	0.872727	0.5	0.635762	0.943182	0.864583	0.902174
1598	3.1.26.8	ribonuclease M5	3	327	40	1	1	1	0.97561	1	0.987654	1	0.775	0.873239	0	0	0	0	0	0	1	0.975	0.987342	1	0.775	0.873239	1	0.975	0.987342
1599	3.1.27.3	ribonuclease (Transferred to EC 4.6.1.24)	3	170	21	1	0.904762	0.95	0.909091	0.952381	0.930233	1	0.47619	0.645161	0	0	0	0	0	0	0	0	0	1	0.047619	0.0909091	1	0.47619	0.645161
1600	3.1.3.1	alkaline phosphatase	3	633	79	0.639344	0.493671	0.557143	0.647059	0.556962	0.598639	1	0.21519	0.354167	1	0.949367	0.974026	0	0	0	1	0.189873	0.319149	1	0.493671	0.661017	1	0.949367	0.974026
1601	3.1.3.10	glucose-1-phosphatase	3	408	50	0.75	0.78	0.764706	0.863636	0.76	0.808511	1	0.06	0.113208	0	0	0	0	0	0	1	0.1	0.181818	1	0.04	0.0769231	1	0.14	0.245614
1602	3.1.3.100	thiamine phosphate phosphatase	3	526	65	0.927273	0.784615	0.85	0.943396	0.769231	0.847458	0.5	0.0153846	0.0298507	0	0	0	0	0	0	0	0	0	0	0	0	0.5	0.0153846	0.0298507
1603	3.1.3.104	5-amino-6-(5-phospho-D-ribitylamino)uracil phosphatase	3	300	37	0.911765	0.837838	0.873239	0.882353	0.810811	0.84507	0.846154	0.297297	0.44	0	0	0	0	0	0	1	0.216216	0.355556	1	0.0540541	0.102564	1	0.405405	0.576923
1604	3.1.3.105	N-acetyl-D-muramate 6-phosphate phosphatase	3	352	44	0.97561	0.909091	0.941176	0.934783	0.977273	0.955556	0	0	0	0	0	0	0	0	0	1	0.0227273	0.0444444	0	0	0	1	0.0227273	0.0444444
1605	3.1.3.11	fructose-bisphosphatase	3	742	92	0.893617	0.913043	0.903226	0.953488	0.891304	0.921348	0.987179	0.836957	0.905882	0.836364	1	0.910891	0.869048	0.793478	0.829545	0.962963	0.847826	0.901734	0.907216	0.956522	0.931217	0.978723	1	0.989247
1606	3.1.3.12	trehalose-phosphatase	3	659	82	0.974026	0.914634	0.943396	0.826531	0.987805	0.9	0.857143	0.292683	0.436364	1	1	1	0	0	0	0.974359	0.463415	0.628099	0.977778	0.536585	0.692913	1	1	1
1607	3.1.3.15	histidinol-phosphatase	3	664	82	0.984375	0.768293	0.863014	0.959459	0.865854	0.910256	0.789474	0.182927	0.29703	0	0	0	0	0	0	0.9375	0.182927	0.306122	1	0.0853659	0.157303	1	0.341463	0.509091
1608	3.1.3.16	protein-serine/threonine phosphatase	3	773	96	0.612245	0.3125	0.413793	0.571429	0.333333	0.421053	0.472973	0.364583	0.411765	0.565217	0.947917	0.708171	0.483051	0.59375	0.53271	0.514563	0.552083	0.532663	0.520833	0.78125	0.625	0.64539	0.947917	0.767932
1609	3.1.3.18	phosphoglycolate phosphatase	3	670	83	0.588785	0.759036	0.663158	0.742857	0.626506	0.679739	0.23913	0.13253	0.170543	0.320833	0.927711	0.47678	0.204301	0.457831	0.282528	0.409639	0.409639	0.409639	0.315476	0.638554	0.422311	0.481481	0.939759	0.636735
1610	3.1.3.2	acid phosphatase	3	661	82	0.796296	0.52439	0.632353	0.494949	0.597561	0.541436	1	0.0609756	0.114943	0.9875	0.963415	0.975309	0.85	0.414634	0.557377	0.888889	0.292683	0.440367	0.931818	0.5	0.650794	0.975309	0.963415	0.969325
1611	3.1.3.21	glycerol-1-phosphatase	3	360	44	0.923077	0.818182	0.86747	0.947368	0.818182	0.878049	0.411765	0.159091	0.229508	0	0	0	0	0	0	0.714286	0.113636	0.196078	0.75	0.0681818	0.125	0.727273	0.181818	0.290909
1612	3.1.3.23	sugar-phosphatase	3	552	68	0.982456	0.823529	0.896	0.911765	0.911765	0.911765	0.285714	0.0294118	0.0533333	0	0	0	0	0	0	0.75	0.0882353	0.157895	0.5	0.0147059	0.0285714	0.888889	0.117647	0.207792
1613	3.1.3.24	sucrose-phosphate phosphatase	3	184	22	0.947368	0.818182	0.878049	0.708333	0.772727	0.73913	1	0.5	0.666667	0	0	0	0	0	0	1	0.545455	0.705882	1	0.5	0.666667	1	0.545455	0.705882
1614	3.1.3.25	inositol-phosphate phosphatase	3	588	73	0.923077	0.657534	0.768	0.538462	0.863014	0.663158	0.785714	0.452055	0.573913	0.429412	1	0.600823	0	0	0	0.656716	0.60274	0.628571	0.619048	0.712329	0.66242	0.802198	1	0.890244
1615	3.1.3.27	phosphatidylglycerophosphatase	3	667	83	0.768421	0.879518	0.820225	0.922078	0.855422	0.8875	1	0.0120482	0.0238095	0	0	0	0	0	0	1	0.0361446	0.0697674	1	0.0120482	0.0238095	1	0.0361446	0.0697674
1616	3.1.3.29	N-acylneuraminate-9-phosphatase	3	91	11	0.875	0.636364	0.736842	0.666667	0.727273	0.695652	1	0.0909091	0.166667	0	0	0	0	0	0	1	0.272727	0.428571	0	0	0	1	0.363636	0.533333
1617	3.1.3.3	phosphoserine phosphatase	3	744	93	0.590909	0.419355	0.490566	0.692308	0.387097	0.496552	0.8	0.0860215	0.15534	0.530488	0.935484	0.677043	0	0	0	0.894737	0.182796	0.303571	0.64	0.344086	0.447552	0.798165	0.935484	0.861386
1618	3.1.3.36	phosphoinositide 5-phosphatase	3	474	59	0.606557	0.627119	0.616667	0.861111	0.525424	0.652632	1	0.0847458	0.15625	0	0	0	0	0	0	0.965517	0.474576	0.636364	0.9	0.152542	0.26087	0.966667	0.491525	0.651685
1619	3.1.3.37	sedoheptulose-bisphosphatase	3	180	22	0.954545	0.954545	0.954545	0.714286	0.909091	0.8	1	0.272727	0.428571	0	0	0	0	0	0	0.875	0.318182	0.466667	1	0.136364	0.24	1	0.318182	0.482759
1620	3.1.3.4	phosphatidate phosphatase	3	666	83	0.853933	0.915663	0.883721	0.903614	0.903614	0.903614	1	0.144578	0.252632	1	1	1	0	0	0	1	0.746988	0.855172	1	0.783133	0.878378	1	1	1
1621	3.1.3.41	4-nitrophenylphosphatase	3	421	52	0.807018	0.884615	0.844037	0.978723	0.884615	0.929293	0.857143	0.115385	0.20339	0	0	0	0	0	0	0	0	0	1	0.0192308	0.0377358	1	0.115385	0.206897
1622	3.1.3.43	[pyruvate dehydrogenase (acetyl-transferring)]-phosphatase	3	635	79	0.9375	0.759494	0.839161	0.915254	0.683544	0.782609	0	0	0	0	0	0	0	0	0	1	0.139241	0.244444	0	0	0	1	0.139241	0.244444
1623	3.1.3.45	3-deoxy-manno-octulosonate-8-phosphatase	3	645	80	0.939759	0.975	0.957055	0.986667	0.925	0.954839	1	0.025	0.0487805	0	0	0	0	0	0	1	0.2625	0.415842	1	0.1	0.181818	1	0.2625	0.415842
1624	3.1.3.46	fructose-2,6-bisphosphate 2-phosphatase	3	96	12	0.875	0.583333	0.7	0.888889	0.666667	0.761905	0	0	0	0	0	0	0	0	0	1	0.333333	0.5	0	0	0	1	0.333333	0.5
1625	3.1.3.48	protein-tyrosine-phosphatase	3	773	96	0.473684	0.1875	0.268657	0.282353	0.25	0.265193	0.661017	0.40625	0.503226	0.87963	0.989583	0.931373	0.884058	0.635417	0.739394	0.867647	0.614583	0.719512	0.853933	0.791667	0.821622	0.896226	0.989583	0.940594
1626	3.1.3.5	5'-nucleotidase	3	761	94	0.733333	0.468085	0.571429	0.484211	0.489362	0.486772	1	0.191489	0.321429	0.51497	0.914894	0.659004	1	0.202128	0.336283	0.941176	0.170213	0.288288	0.7	0.37234	0.486111	0.788991	0.914894	0.847291
1627	3.1.3.56	inositol-polyphosphate 5-phosphatase	3	369	45	0.458824	0.866667	0.6	0.947368	0.8	0.86747	1	0.0444444	0.0851064	0	0	0	0	0	0	0.96	0.533333	0.685714	0.833333	0.111111	0.196078	0.961538	0.555556	0.704225
1628	3.1.3.57	inositol-1,4-bisphosphate 1-phosphatase	3	102	12	1	1	1	1	1	1	0	0	0	0	0	0	0	0	0	1	0.416667	0.588235	1	0.0833333	0.153846	1	0.416667	0.588235
1629	3.1.3.66	phosphatidylinositol-3,4-bisphosphate 4-phosphatase	3	113	13	0.666667	0.923077	0.774194	1	0.769231	0.869565	0	0	0	0	0	0	0	0	0	1	0.538462	0.7	1	0.153846	0.266667	1	0.538462	0.7
1630	3.1.3.7	3'(2'),5'-bisphosphate nucleotidase	3	584	73	0.901408	0.876712	0.888889	0.966667	0.794521	0.87218	1	0.191781	0.321839	0	0	0	0	0	0	0.90625	0.39726	0.552381	1	0.219178	0.359551	1	0.452055	0.622642
1631	3.1.3.70	mannosyl-3-phosphoglycerate phosphatase	3	214	26	0.96	0.923077	0.941176	0.862069	0.961538	0.909091	1	0.0384615	0.0740741	1	1	1	0	0	0	1	0.269231	0.424242	1	0.461538	0.631579	1	1	1
1632	3.1.3.71	2-phosphosulfolactate phosphatase	3	489	61	0.980769	0.836066	0.902655	0.826087	0.934426	0.876923	0.964286	0.442623	0.606742	1	0.868852	0.929825	1	0.655738	0.792079	1	0.819672	0.900901	1	0.836066	0.910714	1	0.918033	0.957265
1633	3.1.3.73	adenosylcobalamin/alpha-ribazole phosphatase	3	707	88	0.923077	0.954545	0.938547	0.920455	0.920455	0.920455	1	0.0113636	0.0224719	0	0	0	0	0	0	1	0.147727	0.257426	1	0.0340909	0.0659341	1	0.147727	0.257426
1634	3.1.3.74	pyridoxal phosphatase	3	360	45	0.952381	0.888889	0.91954	0.754386	0.955556	0.843137	1	0.2	0.333333	0	0	0	0	0	0	1	0.0444444	0.0851064	1	0.111111	0.2	1	0.2	0.333333
1635	3.1.3.77	acireductone synthase	3	396	49	0.952381	0.816327	0.879121	0.926829	0.77551	0.844444	1	0.795918	0.886364	0.942308	1	0.970297	1	0.877551	0.934783	1	0.77551	0.873563	1	0.959184	0.979167	1	1	1
1636	3.1.3.78	phosphatidylinositol-4,5-bisphosphate 4-phosphatase	3	144	17	1	0.882353	0.9375	1	0.647059	0.785714	1	0.117647	0.210526	0	0	0	0	0	0	1	0.764706	0.866667	1	0.235294	0.380952	1	0.764706	0.866667
1637	3.1.3.8	3-phytase	3	288	36	0.882353	0.833333	0.857143	0.736842	0.777778	0.756757	0	0	0	0	0	0	0	0	0	0	0	0	0	0	0	0	0	0
1638	3.1.3.85	glucosyl-3-phosphoglycerate phosphatase	3	273	33	0.965517	0.848485	0.903226	0.725	0.878788	0.794521	1	0.181818	0.307692	0	0	0	0	0	0	1	0.0606061	0.114286	1	0.0909091	0.166667	1	0.181818	0.307692
1639	3.1.3.87	2-hydroxy-3-keto-5-methylthiopentenyl-1-phosphate phosphatase	3	105	13	1	1	1	1	1	1	1	0.615385	0.761905	0	0	0	0	0	0	1	0.846154	0.916667	1	0.615385	0.761905	1	0.846154	0.916667
1640	3.1.3.89	5'-deoxynucleotidase	3	152	18	1	0.666667	0.8	1	0.777778	0.875	1	0.166667	0.285714	1	0.944444	0.971429	1	0.611111	0.758621	1	0.666667	0.8	1	0.722222	0.83871	1	0.944444	0.971429
1641	3.1.3.9	glucose-6-phosphatase	3	184	23	1	0.913043	0.954545	1	0.869565	0.930233	1	0.434783	0.606061	0	0	0	0	0	0	1	0.73913	0.85	1	0.478261	0.647059	1	0.73913	0.85
1642	3.1.3.90	maltose 6'-phosphate phosphatase	3	117	14	0.928571	0.928571	0.928571	0.923077	0.857143	0.888889	1	0.142857	0.25	0	0	0	0	0	0	0	0	0	0	0	0	1	0.142857	0.25
1643	3.1.3.96	pseudouridine 5'-phosphatase	3	413	51	0.957447	0.882353	0.918367	0.931818	0.803922	0.863158	1	0.215686	0.354839	0	0	0	0	0	0	1	0.137255	0.241379	1	0.0980392	0.178571	1	0.27451	0.430769
1644	3.1.3.97	3',5'-nucleoside bisphosphate phosphatase	3	597	74	0.802326	0.932432	0.8625	0.909091	0.945946	0.927152	1	0.0675676	0.126582	0	0	0	0	0	0	1	0.243243	0.391304	1	0.0945946	0.17284	1	0.283784	0.442105
1645	3.1.3.99	IMP-specific 5'-nucleotidase	3	86	10	0.833333	0.5	0.625	0.75	0.6	0.666667	1	0.1	0.181818	0	0	0	0	0	0	0.75	0.3	0.428571	1	0.1	0.181818	1	0.3	0.461538
1646	3.1.31.1	micrococcal nuclease	3	448	55	0.895833	0.781818	0.834951	1	0.709091	0.829787	1	0.0181818	0.0357143	0	0	0	0	0	0	1	0.145455	0.253968	1	0.0181818	0.0357143	1	0.145455	0.253968
1647	3.1.4.1	phosphodiesterase I	3	197	24	0.571429	0.5	0.533333	0.769231	0.416667	0.540541	0.5	0.0416667	0.0769231	0	0	0	0	0	0	0.833333	0.208333	0.333333	1	0.0416667	0.08	1	0.25	0.4
1648	3.1.4.11	phosphoinositide phospholipase C	3	714	89	0.806452	0.561798	0.662252	0.881356	0.58427	0.702703	1	0.505618	0.671642	1	1	1	1	0.640449	0.780822	0.933333	0.629213	0.751678	0.957746	0.764045	0.85	0.967391	1	0.983425
1649	3.1.4.12	sphingomyelin phosphodiesterase	3	765	95	0.79	0.831579	0.810256	0.914286	0.673684	0.775758	1	0.0736842	0.137255	0.785124	1	0.87963	0	0	0	1	0.284211	0.442623	0.851064	0.421053	0.56338	0.979381	1	0.989583
1650	3.1.4.14	[acyl-carrier-protein] phosphodiesterase	3	110	13	1	0.846154	0.916667	1	0.923077	0.96	1	0.538462	0.7	1	1	1	1	0.769231	0.869565	1	0.923077	0.96	1	0.923077	0.96	1	1	1
1651	3.1.4.17	3',5'-cyclic-nucleotide phosphodiesterase	3	535	66	0.789474	0.454545	0.576923	0.822222	0.560606	0.666667	1	0.242424	0.390244	1	1	1	0	0	0	1	0.242424	0.390244	1	0.469697	0.639175	1	1	1
1652	3.1.4.2	glycerophosphocholine phosphodiesterase	3	94	11	0.166667	0.636364	0.264151	0.8	0.363636	0.5	0.666667	0.181818	0.285714	0	0	0	0	0	0	1	0.0909091	0.166667	0.5	0.0909091	0.153846	0.666667	0.181818	0.285714
1653	3.1.4.3	phospholipase C	3	740	92	0.95	0.826087	0.883721	0.714286	0.815217	0.761421	0.916667	0.23913	0.37931	0	0	0	0	0	0	1	0.173913	0.296296	1	0.173913	0.296296	1	0.282609	0.440678
1654	3.1.4.35	3',5'-cyclic-GMP phosphodiesterase	3	319	39	0.622222	0.717949	0.666667	0.9375	0.769231	0.84507	1	0.230769	0.375	1	1	1	0	0	0	0.775	0.794872	0.78481	1	0.820513	0.901408	1	1	1
1655	3.1.4.37	2',3'-cyclic-nucleotide 3'-phosphodiesterase	3	91	11	0.777778	0.636364	0.7	1	0.454545	0.625	1	0.272727	0.428571	0	0	0	0	0	0	1	0.272727	0.428571	1	0.272727	0.428571	1	0.272727	0.428571
1656	3.1.4.39	alkylglycerophosphoethanolamine phosphodiesterase	3	213	26	0.862069	0.961538	0.909091	0.923077	0.923077	0.923077	1	0.0384615	0.0740741	0	0	0	0	0	0	1	0.384615	0.555556	1	0.115385	0.206897	1	0.384615	0.555556
1657	3.1.4.4	phospholipase D	3	700	87	0.766234	0.678161	0.719512	0.666667	0.597701	0.630303	0.966667	0.333333	0.495726	1	0.988506	0.99422	1	0.678161	0.808219	1	0.505747	0.671756	1	0.804598	0.89172	1	0.988506	0.99422
1658	3.1.4.44	glycerophosphoinositol glycerophosphodiesterase	3	113	13	0.916667	0.846154	0.88	1	0.923077	0.96	0.818182	0.692308	0.75	0	0	0	0	0	0	1	0.307692	0.470588	1	0.461538	0.631579	1	0.692308	0.818182
1659	3.1.4.45	N-acetylglucosamine-1-phosphodiester alpha-N-acetylglucosaminidase	3	96	11	1	0.727273	0.842105	0.888889	0.727273	0.8	1	0.181818	0.307692	0	0	0	0	0	0	1	0.545455	0.705882	1	0.181818	0.307692	1	0.545455	0.705882
1660	3.1.4.46	glycerophosphodiester phosphodiesterase	3	773	96	0.641509	0.708333	0.673267	0.714286	0.677083	0.695187	0.8	0.0833333	0.150943	0	0	0	0	0	0	0.333333	0.0104167	0.020202	1	0.0104167	0.0206186	0.9	0.09375	0.169811
1661	3.1.4.52	cyclic-guanylate-specific phosphodiesterase	3	366	45	0.844444	0.844444	0.844444	0.853659	0.777778	0.813953	1	0.266667	0.421053	0	0	0	0	0	0	1	0.622222	0.767123	1	0.311111	0.474576	1	0.666667	0.8
1662	3.1.4.53	3',5'-cyclic-AMP phosphodiesterase	3	639	79	0.657143	0.582278	0.61745	0.714286	0.632911	0.671141	0.904762	0.240506	0.38	0.986486	0.924051	0.954248	0.477477	0.670886	0.557895	0.952381	0.506329	0.661157	0.904762	0.721519	0.802817	0.986842	0.949367	0.967742
1663	3.1.4.54	N-acetylphosphatidylethanolamine-hydrolysing phospholipase D	3	165	20	1	0.9	0.947368	0.857143	0.9	0.878049	1	0.4	0.571429	0	0	0	0	0	0	1	0.3	0.461538	1	0.25	0.4	1	0.5	0.666667
1664	3.1.4.55	phosphoribosyl 1,2-cyclic phosphate phosphodiesterase	3	624	78	0.960526	0.935897	0.948052	0.950617	0.987179	0.968553	1	0.0384615	0.0740741	0	0	0	0	0	0	1	0.0128205	0.0253165	1	0.0128205	0.0253165	1	0.0384615	0.0740741
1665	3.1.4.58	RNA 2',3'-cyclic 3'-phosphodiesterase	3	658	82	0.906977	0.95122	0.928571	0.892857	0.914634	0.903614	0	0	0	0	0	0	0	0	0	1	0.0487805	0.0930233	0	0	0	1	0.0487805	0.0930233
1666	3.1.5.1	dGTPase	3	768	95	0.987805	0.852632	0.915254	0.945652	0.915789	0.930481	1	0.0210526	0.0412371	1	0.0631579	0.118812	1	0.115789	0.207547	1	0.0526316	0.1	1	0.0631579	0.118812	1	0.126316	0.224299
1667	3.1.6.1	arylsulfatase (type I)	3	650	81	0.945205	0.851852	0.896104	0.972973	0.888889	0.929032	0.666667	0.0493827	0.091954	0	0	0	0	0	0	1	0.222222	0.363636	1	0.0617284	0.116279	1	0.246914	0.39604
1668	3.1.6.12	N-acetylgalactosamine-4-sulfatase	3	237	29	0.8	0.689655	0.740741	0.703704	0.655172	0.678571	1	0.137931	0.242424	0	0	0	0	0	0	1	0.206897	0.342857	1	0.0689655	0.129032	1	0.275862	0.432432
1669	3.1.6.13	iduronate-2-sulfatase	3	154	19	0.823529	0.736842	0.777778	0.923077	0.631579	0.75	1	0.210526	0.347826	0	0	0	0	0	0	1	0.105263	0.190476	1	0.105263	0.190476	1	0.210526	0.347826
1670	3.1.6.14	N-acetylglucosamine-6-sulfatase	3	144	18	0.882353	0.833333	0.857143	1	0.611111	0.758621	1	0.0555556	0.105263	0	0	0	0	0	0	1	0.222222	0.363636	1	0.111111	0.2	1	0.222222	0.363636
1671	3.1.6.2	steryl-sulfatase	3	93	11	1	0.909091	0.952381	1	0.818182	0.9	1	0.636364	0.777778	0	0	0	0	0	0	1	0.181818	0.307692	1	0.0909091	0.166667	1	0.727273	0.842105
1672	3.1.6.20	S-sulfosulfanyl-L-cysteine sulfohydrolase	3	160	19	1	0.894737	0.944444	1	1	1	0	0	0	0	0	0	0	0	0	0	0	0	0	0	0	0	0	0
1673	3.1.6.6	choline-sulfatase	3	187	23	0.95	0.826087	0.883721	0.95	0.826087	0.883721	1	0.304348	0.466667	0	0	0	0	0	0	1	0.173913	0.296296	1	0.173913	0.296296	1	0.304348	0.466667
1674	3.1.7.2	guanosine-3',5'-bis(diphosphate) 3'-diphosphatase	3	99	12	1	0.75	0.857143	0.923077	1	0.96	1	0.25	0.4	0	0	0	0	0	0	1	0.583333	0.736842	1	0.333333	0.5	1	0.666667	0.8
1675	3.10.1.1	N-sulfoglucosamine sulfohydrolase	3	143	17	0.823529	0.823529	0.823529	0.933333	0.823529	0.875	1	0.588235	0.740741	0	0	0	0	0	0	1	0.470588	0.64	1	0.529412	0.692308	1	0.588235	0.740741
1676	3.11.1.1	phosphonoacetaldehyde hydrolase	3	213	26	0.962963	1	0.981132	0.961538	0.961538	0.961538	1	0.884615	0.938776	0.742857	1	0.852459	0.96	0.923077	0.941176	1	0.884615	0.938776	1	0.961538	0.980392	0.928571	1	0.962963
1677	3.11.1.2	phosphonoacetate hydrolase	3	81	9	1	0.888889	0.941176	0.9	1	0.947368	1	0.666667	0.8	0	0	0	0	0	0	1	0.111111	0.2	1	0.222222	0.363636	1	0.666667	0.8
1678	3.13.1.1	UDP-sulfoquinovose synthase	3	184	23	0.628571	0.956522	0.758621	1	1	1	1	0.26087	0.413793	0	0	0	0	0	0	1	0.347826	0.516129	1	0.304348	0.466667	1	0.347826	0.516129
1679	3.13.1.6	[CysO sulfur-carrier protein]-S-L-cysteine hydrolase	3	187	23	1	0.913043	0.954545	1	0.869565	0.930233	1	0.304348	0.466667	0	0	0	0	0	0	0	0	0	0	0	0	1	0.304348	0.466667
1680	3.13.1.8	S-adenosyl-L-methionine hydrolase (Transferred to EC 3.13.2.3)	3	326	40	0.97561	1	0.987654	1	0.975	0.987342	0	0	0	0	0	0	0	0	0	0	0	0	0	0	0	0	0	0
1681	3.2.1.1	alpha-amylase	3	742	92	0.846154	0.597826	0.700637	0.708333	0.554348	0.621951	0.810811	0.326087	0.465116	0.444444	1	0.615385	0.331658	0.717391	0.453608	0.871795	0.369565	0.519084	0.522388	0.76087	0.619469	0.713178	1	0.832579
1682	3.2.1.10	oligo-1,6-glucosidase	3	507	63	0.907692	0.936508	0.921875	0.84507	0.952381	0.895522	0.916667	0.349206	0.505747	0	0	0	0	0	0	0.684211	0.206349	0.317073	0.909091	0.15873	0.27027	0.961538	0.396825	0.561798
1683	3.2.1.101	mannan endo-1,6-alpha-mannosidase	3	291	36	1	0.944444	0.971429	0.971429	0.944444	0.957746	1	0.194444	0.325581	0	0	0	0	0	0	1	0.777778	0.875	1	0.166667	0.285714	1	0.805556	0.892308
1684	3.2.1.106	mannosyl-oligosaccharide glucosidase	3	292	36	0.842105	0.888889	0.864865	1	0.75	0.857143	1	0.333333	0.5	0	0	0	0	0	0	1	0.611111	0.758621	1	0.333333	0.5	1	0.694444	0.819672
1685	3.2.1.107	protein-glucosylgalactosylhydroxylysine glucosidase	3	127	15	0.428571	0.6	0.5	0.9	0.6	0.72	1	0.466667	0.636364	0	0	0	0	0	0	1	0.466667	0.636364	1	0.466667	0.636364	1	0.466667	0.636364
1686	3.2.1.113	mannosyl-oligosaccharide 1,2-alpha-mannosidase	3	664	82	0.95	0.695122	0.802817	0.966667	0.707317	0.816901	1	0.0365854	0.0705882	1	1	1	0	0	0	1	0.439024	0.610169	1	0.54878	0.708661	1	1	1
1687	3.2.1.122	maltose-6'-phosphate glucosidase	3	140	17	0.944444	1	0.971429	1	1	1	1	0.823529	0.903226	0	0	0	0	0	0	1	0.764706	0.866667	1	0.705882	0.827586	1	0.882353	0.9375
1688	3.2.1.123	endoglycosylceramidase	3	112	13	0.769231	0.769231	0.769231	0.8	0.615385	0.695652	1	0.0769231	0.142857	0	0	0	0	0	0	1	0.0769231	0.142857	1	0.0769231	0.142857	1	0.0769231	0.142857
1689	3.2.1.130	glycoprotein endo-alpha-1,2-mannosidase	3	86	10	0.9	0.9	0.9	0.818182	0.9	0.857143	1	0.6	0.75	0	0	0	0	0	0	1	0.4	0.571429	1	0.3	0.461538	1	0.8	0.888889
1690	3.2.1.132	chitosanase	3	114	14	1	0.428571	0.6	0.9	0.642857	0.75	0.8	0.285714	0.421053	0	0	0	0	0	0	1	0.357143	0.526316	1	0.357143	0.526316	1	0.428571	0.6
1691	3.2.1.135	neopullulanase	3	181	22	0.913043	0.954545	0.933333	0.84	0.954545	0.893617	0	0	0	0	0	0	0	0	0	1	0.0454545	0.0869565	0	0	0	1	0.0454545	0.0869565
1692	3.2.1.139	alpha-glucuronidase	3	229	28	1	0.821429	0.901961	1	0.75	0.857143	1	0.0714286	0.133333	0	0	0	0	0	0	1	0.0357143	0.0689655	1	0.0357143	0.0689655	1	0.0714286	0.133333
1693	3.2.1.14	chitinase	3	773	96	0.696203	0.572917	0.628571	0.569892	0.552083	0.560847	1	0.166667	0.285714	1	1	1	1	0.625	0.769231	0.894737	0.354167	0.507463	0.986111	0.739583	0.845238	0.989691	1	0.994819
1694	3.2.1.141	4-alpha-D-{(1->4)-alpha-D-glucano}trehalose trehalohydrolase	3	618	77	1	0.922078	0.959459	0.925926	0.974026	0.949367	0.953488	0.532468	0.683333	0	0	0	0	0	0	1	0.623377	0.768	1	0.38961	0.560748	0.983871	0.792208	0.877698
1695	3.2.1.143	poly(ADP-ribose) glycohydrolase	3	389	48	0.851852	0.479167	0.613333	0.96	0.5	0.657534	1	0.125	0.222222	0	0	0	0	0	0	1	0.125	0.222222	1	0.0625	0.117647	1	0.25	0.4
1696	3.2.1.15	endo-polygalacturonase	3	688	86	0.776596	0.848837	0.811111	0.721649	0.813953	0.765027	0.75	0.523256	0.616438	1	1	1	0.510638	0.837209	0.634361	0.622642	0.383721	0.47482	0.765306	0.872093	0.815217	0.988506	1	0.99422
1697	3.2.1.151	xyloglucan-specific endo-beta-1,4-glucanase	3	125	15	0.777778	0.933333	0.848485	0.777778	0.933333	0.848485	0	0	0	0	0	0	0	0	0	1	0.0666667	0.125	0	0	0	1	0.0666667	0.125
1698	3.2.1.166	heparanase	3	427	53	0.698413	0.830189	0.758621	0.867925	0.867925	0.867925	1	0.132075	0.233333	0	0	0	0	0	0	1	0.0188679	0.037037	1	0.0188679	0.037037	1	0.132075	0.233333
1699	3.2.1.17	lysozyme	3	770	96	0.802469	0.677083	0.734463	0.931034	0.5625	0.701299	0.925926	0.260417	0.406504	0.9375	0.9375	0.9375	0.857143	0.25	0.387097	0.914286	0.333333	0.48855	0.925926	0.520833	0.666667	0.989011	0.9375	0.962567
1700	3.2.1.170	mannosylglycerate hydrolase	3	106	13	0.733333	0.846154	0.785714	0.833333	0.769231	0.8	1	0.0769231	0.142857	0	0	0	0	0	0	0.5	0.461538	0.48	0.75	0.230769	0.352941	0.857143	0.461538	0.6
1701	3.2.1.172	unsaturated rhamnogalacturonyl hydrolase	3	417	52	0.94	0.903846	0.921569	0.942308	0.942308	0.942308	1	0.0192308	0.0377358	0	0	0	0	0	0	1	0.0192308	0.0377358	0	0	0	1	0.0384615	0.0740741
1702	3.2.1.177	alpha-D-xyloside xylohydrolase	3	649	81	0.771739	0.876543	0.820809	0.921875	0.728395	0.813793	1	0.358025	0.527273	0	0	0	0	0	0	0.978261	0.555556	0.708661	1	0.345679	0.513761	1	0.617284	0.763359
1703	3.2.1.18	exo-alpha-sialidase	3	630	78	0.606383	0.730769	0.662791	0.765625	0.628205	0.690141	1	0.128205	0.227273	0.974684	0.987179	0.980892	1	0.487179	0.655172	1	0.307692	0.470588	1	0.666667	0.8	1	0.987179	0.993548
1704	3.2.1.180	unsaturated chondroitin disaccharide hydrolase	3	257	31	1	0.935484	0.966667	0.967742	0.967742	0.967742	1	0.0645161	0.121212	0	0	0	0	0	0	1	0.0645161	0.121212	1	0.0322581	0.0625	1	0.0967742	0.176471
1705	3.2.1.184	UDP-N,N'-diacetylbacillosamine 2-epimerase (hydrolysing)	3	104	13	1	0.692308	0.818182	1	0.769231	0.869565	1	0.692308	0.818182	0	0	0	0	0	0	0	0	0	0	0	0	1	0.692308	0.818182
1706	3.2.1.196	limit dextrin alpha-1,6-maltotetraose-hydrolase	3	210	26	0.92	0.884615	0.901961	0.793103	0.884615	0.836364	1	0.307692	0.470588	0.684211	1	0.8125	0	0	0	0.6	0.692308	0.642857	0.730769	0.730769	0.730769	0.928571	1	0.962963
1707	3.2.1.2	beta-amylase	3	460	57	0.943396	0.877193	0.909091	0.833333	0.877193	0.854701	1	0.701754	0.824742	0	0	0	0	0	0	1	0.684211	0.8125	1	0.649123	0.787234	1	0.754386	0.86
1708	3.2.1.20	alpha-glucosidase	3	637	79	0.587302	0.468354	0.521127	0.76087	0.443038	0.56	0.333333	0.278481	0.303448	0.245487	0.860759	0.382022	0	0	0	0.361702	0.21519	0.269841	0.376623	0.367089	0.371795	0.666667	0.860759	0.751381
1709	3.2.1.207	mannosyl-oligosaccharide alpha-1,3-glucosidase	3	276	34	0.833333	0.882353	0.857143	0.954545	0.617647	0.75	0	0	0	0	0	0	0	0	0	0	0	0	0	0	0	0	0	0
1710	3.2.1.21	beta-glucosidase	3	773	96	0.777778	0.4375	0.56	0.4	0.458333	0.427184	0.8125	0.270833	0.40625	0.732824	1	0.845815	0.452991	0.552083	0.497653	0.589744	0.239583	0.340741	0.612245	0.625	0.618557	0.842105	1	0.914286
1711	3.2.1.22	alpha-galactosidase	3	621	77	0.527027	0.506494	0.516556	0.625	0.519481	0.567376	0.7	0.363636	0.478632	0.542254	1	0.703196	0.653846	0.662338	0.658065	0.673469	0.428571	0.52381	0.698795	0.753247	0.725	0.754902	1	0.860335
1712	3.2.1.23	beta-galactosidase	3	697	86	0.757143	0.616279	0.679487	0.44	0.767442	0.559322	0.735849	0.453488	0.561151	0.38565	1	0.556634	0.475806	0.686047	0.561905	0.897959	0.511628	0.651852	0.514706	0.813953	0.630631	0.796296	1	0.886598
1713	3.2.1.24	alpha-mannosidase	3	488	60	0.615385	0.666667	0.64	0.704918	0.716667	0.710744	1	0.166667	0.285714	0	0	0	0	0	0	1	0.333333	0.5	1	0.133333	0.235294	1	0.416667	0.588235
1714	3.2.1.25	beta-mannosidase	3	714	89	0.728155	0.842697	0.78125	0.853933	0.853933	0.853933	1	0.101124	0.183673	0	0	0	0	0	0	1	0.47191	0.641221	1	0.101124	0.183673	1	0.47191	0.641221
1715	3.2.1.26	beta-fructofuranosidase	3	633	79	0.756098	0.78481	0.770186	0.470588	0.810127	0.595349	0.72	0.455696	0.55814	0.626016	0.974684	0.762376	0.580645	0.683544	0.627907	0.76	0.481013	0.589147	0.617647	0.797468	0.696133	0.77	0.974684	0.860335
1716	3.2.1.28	alpha,alpha-trehalase	3	759	94	0.95122	0.829787	0.886364	0.987013	0.808511	0.888889	1	0.744681	0.853659	0.862385	1	0.926108	0.915789	0.925532	0.920635	1	0.702128	0.825	0.916667	0.93617	0.926316	0.979167	1	0.989474
1717	3.2.1.3	glucan 1,4-alpha-glucosidase	3	379	47	0.84375	0.574468	0.683544	0.972973	0.765957	0.857143	0.705882	0.255319	0.375	0	0	0	0	0	0	1	0.170213	0.290909	0.875	0.148936	0.254545	1	0.276596	0.433333
1718	3.2.1.31	beta-glucuronidase	3	432	53	0.882353	0.849057	0.865385	0.652174	0.849057	0.737705	1	0.207547	0.34375	0	0	0	0	0	0	1	0.415094	0.586667	1	0.0943396	0.172414	1	0.45283	0.623377
1719	3.2.1.35	hyaluronoglucosaminidase	3	633	78	0.810127	0.820513	0.815287	0.969231	0.807692	0.881119	0.953488	0.525641	0.677686	0.928571	1	0.962963	0	0	0	1	0.589744	0.741935	0.982456	0.717949	0.82963	0.987342	1	0.993631
1720	3.2.1.37	xylan 1,4-beta-xylosidase	3	700	87	0.957143	0.770115	0.853503	0.916667	0.758621	0.830189	0.95	0.218391	0.35514	0.886598	0.988506	0.934783	0	0	0	0.9	0.103448	0.185567	0.933333	0.321839	0.478632	0.988506	0.988506	0.988506
1721	3.2.1.39	glucan endo-1,3-beta-D-glucosidase	3	432	54	0.977273	0.796296	0.877551	0.814815	0.814815	0.814815	0.903226	0.518519	0.658824	0.981818	1	0.990826	1	0.814815	0.897959	1	0.777778	0.875	1	0.851852	0.92	0.981818	1	0.990826
1722	3.2.1.4	cellulase	3	773	96	0.6	0.40625	0.484472	0.367188	0.489583	0.419643	0.561644	0.427083	0.485207	0.831858	0.979167	0.899522	0.5625	0.84375	0.675	0.614035	0.364583	0.457516	0.700855	0.854167	0.769953	0.855856	0.989583	0.917874
1723	3.2.1.40	alpha-L-rhamnosidase	3	415	51	0.952381	0.784314	0.860215	0.875	0.823529	0.848485	0	0	0	0	0	0	0	0	0	0	0	0	0	0	0	0	0	0
1724	3.2.1.41	pullulanase	3	274	34	0.888889	0.941176	0.914286	0.722222	0.764706	0.742857	1	0.294118	0.454545	0	0	0	0	0	0	0.866667	0.382353	0.530612	1	0.294118	0.454545	1	0.441176	0.612245
1725	3.2.1.45	glucosylceramidase	3	754	94	0.943662	0.712766	0.812121	0.817204	0.808511	0.812834	1	0.0744681	0.138614	0	0	0	0	0	0	1	0.170213	0.290909	1	0.0744681	0.138614	1	0.191489	0.321429
1726	3.2.1.46	galactosylceramidase	3	97	11	0.857143	0.545455	0.666667	1	0.545455	0.705882	1	0.636364	0.777778	0	0	0	0	0	0	1	0.545455	0.705882	1	0.545455	0.705882	1	0.636364	0.777778
1727	3.2.1.49	alpha-N-acetylgalactosaminidase	3	160	20	0.5625	0.9	0.692308	0.76	0.95	0.844444	1	0.3	0.461538	0	0	0	0	0	0	1	0.2	0.333333	1	0.15	0.26087	1	0.3	0.461538
1728	3.2.1.50	alpha-N-acetylglucosaminidase	3	330	41	0.947368	0.878049	0.911392	0.973684	0.902439	0.936709	1	0.536585	0.698413	0	0	0	0	0	0	1	0.634146	0.776119	1	0.487805	0.655738	1	0.756098	0.861111
1729	3.2.1.51	alpha-L-fucosidase	3	664	82	0.893939	0.719512	0.797297	0.766234	0.719512	0.742138	0.666667	0.0243902	0.0470588	0	0	0	0	0	0	1	0.134146	0.236559	1	0.0487805	0.0930233	1	0.134146	0.236559
1730	3.2.1.52	beta-N-acetylhexosaminidase	3	773	96	0.557895	0.552083	0.554974	0.504348	0.604167	0.549763	0.928571	0.135417	0.236364	1	1	1	1	0.21875	0.358974	1	0.239583	0.386555	1	0.489583	0.657343	1	1	1
1731	3.2.1.55	non-reducing end alpha-L-arabinofuranosidase	3	740	92	0.712963	0.836957	0.77	0.71	0.771739	0.739583	0.853659	0.380435	0.526316	0.989247	1	0.994595	0.794872	0.673913	0.729412	0.783784	0.630435	0.698795	0.908046	0.858696	0.882682	0.978723	1	0.989247
1732	3.2.1.58	glucan 1,3-beta-glucosidase	3	201	24	1	0.791667	0.883721	0.952381	0.833333	0.888889	0.909091	0.416667	0.571429	1	1	1	0	0	0	0.888889	0.666667	0.761905	0.947368	0.75	0.837209	1	1	1
1733	3.2.1.59	glucan endo-1,3-alpha-glucosidase	3	80	9	0.714286	0.555556	0.625	0.666667	0.444444	0.533333	0	0	0	0	0	0	0	0	0	1	0.333333	0.5	0	0	0	1	0.333333	0.5
1734	3.2.1.6	endo-1,3(4)-beta-glucanase	3	281	34	0.785714	0.647059	0.709677	0.913043	0.617647	0.736842	0	0	0	0	0	0	0	0	0	1	0.264706	0.418605	1	0.0882353	0.162162	1	0.264706	0.418605
1735	3.2.1.65	levanase	3	87	10	1	0.8	0.888889	0.888889	0.8	0.842105	1	0.3	0.461538	0	0	0	0	0	0	0	0	0	1	0.1	0.181818	1	0.3	0.461538
1736	3.2.1.67	galacturonan 1,4-alpha-galacturonidase	3	756	94	0.825581	0.755319	0.788889	0.729167	0.744681	0.736842	0.928571	0.276596	0.42623	0.903846	1	0.949495	0	0	0	0.676471	0.244681	0.359375	0.938776	0.489362	0.643357	0.989474	1	0.994709
1737	3.2.1.68	isoamylase	3	585	73	0.8	0.821918	0.810811	0.786667	0.808219	0.797297	0.933333	0.191781	0.318182	0	0	0	0	0	0	1	0.0958904	0.175	1	0.0547945	0.103896	1	0.246575	0.395604
1738	3.2.1.70	glucan 1,6-alpha-glucosidase	3	81	10	1	1	1	1	0.8	0.888889	1	0.4	0.571429	0	0	0	0	0	0	0.75	0.3	0.428571	0.75	0.3	0.428571	0.8	0.4	0.533333
1739	3.2.1.76	L-iduronidase	3	91	11	1	0.909091	0.952381	0.9	0.818182	0.857143	1	0.545455	0.705882	0	0	0	0	0	0	1	0.363636	0.533333	1	0.363636	0.533333	1	0.545455	0.705882
1740	3.2.1.78	mannan endo-1,4-beta-mannosidase	3	743	92	0.731183	0.73913	0.735135	0.773333	0.630435	0.694611	1	0.206522	0.342342	1	1	1	1	0.391304	0.5625	0.818182	0.48913	0.612245	0.982759	0.619565	0.76	0.989247	1	0.994595
1741	3.2.1.8	endo-1,4-beta-xylanase	3	766	95	0.778947	0.778947	0.778947	0.70297	0.747368	0.72449	0.981481	0.557895	0.711409	0.95	1	0.974359	1	0.757895	0.862275	0.942029	0.684211	0.792683	0.977011	0.894737	0.934066	0.979381	1	0.989583
1742	3.2.1.80	fructan beta-fructosidase	3	291	36	0.862069	0.694444	0.769231	0.933333	0.777778	0.848485	0	0	0	0	0	0	0	0	0	0.571429	0.111111	0.186047	0	0	0	1	0.111111	0.2
1743	3.2.1.86	6-phospho-beta-glucosidase	3	693	86	0.973333	0.848837	0.906832	0.8125	0.906977	0.857143	1	0.325581	0.491228	0	0	0	0	0	0	1	0.337209	0.504348	1	0.174419	0.29703	1	0.465116	0.634921
1744	3.2.1.89	arabinogalactan endo-beta-1,4-galactanase	3	292	36	0.941176	0.888889	0.914286	0.777778	0.972222	0.864198	1	0.305556	0.468085	0	0	0	0	0	0	0.928571	0.361111	0.52	1	0.277778	0.434783	1	0.416667	0.588235
1745	3.2.1.91	cellulose 1,4-beta-cellobiosidase (non-reducing end)	3	323	40	0.685185	0.925	0.787234	0.914286	0.8	0.853333	1	0.175	0.297872	1	1	1	1	0.95	0.974359	0.956522	0.55	0.698413	1	0.975	0.987342	1	1	1
1746	3.2.1.93	alpha,alpha-phosphotrehalase	3	281	35	0.971429	0.971429	0.971429	0.971429	0.971429	0.971429	1	0.2	0.333333	0	0	0	0	0	0	0.857143	0.171429	0.285714	1	0.0285714	0.0555556	1	0.342857	0.510638
1747	3.2.1.96	mannosyl-glycoprotein endo-beta-N-acetylglucosaminidase	3	305	37	0.731707	0.810811	0.769231	0.84375	0.72973	0.782609	1	0.432432	0.603774	0	0	0	0	0	0	1	0.027027	0.0526316	0	0	0	1	0.459459	0.62963
1748	3.2.1.99	arabinan endo-1,5-alpha-L-arabinanase	3	432	54	0.847458	0.925926	0.884956	0.830508	0.907407	0.867257	1	0.222222	0.363636	1	1	1	0	0	0	1	0.259259	0.411765	1	0.481481	0.65	1	1	1
1749	3.2.2.1	purine nucleosidase	3	616	76	1	0.934211	0.965986	0.898734	0.934211	0.916129	0	0	0	0	0	0	0	0	0	0	0	0	0	0	0	0	0	0
1750	3.2.2.10	pyrimidine-5'-nucleotide nucleosidase	3	575	71	0.969231	0.887324	0.926471	0.939394	0.873239	0.905109	1	0.0140845	0.0277778	0	0	0	0	0	0	1	0.0140845	0.0277778	1	0.0140845	0.0277778	1	0.0140845	0.0277778
1751	3.2.2.16	methylthioadenosine nucleosidase	3	92	11	1	0.818182	0.9	0.833333	0.909091	0.869565	0	0	0	0	0	0	0	0	0	0	0	0	0	0	0	0	0	0
1752	3.2.2.19	[protein ADP-ribosylarginine] hydrolase	3	103	12	1	0.833333	0.909091	0.785714	0.916667	0.846154	0.909091	0.833333	0.869565	0	0	0	0	0	0	1	0.416667	0.588235	1	0.5	0.666667	1	0.833333	0.909091
1753	3.2.2.20	DNA-3-methyladenine glycosylase I	3	560	70	0.697917	0.957143	0.807229	0.885714	0.885714	0.885714	1	0.0571429	0.108108	0	0	0	0	0	0	0	0	0	1	0.0285714	0.0555556	1	0.0571429	0.108108
1754	3.2.2.21	DNA-3-methyladenine glycosylase II	3	561	70	0.97619	0.585714	0.732143	0.833333	0.571429	0.677966	0.333333	0.0142857	0.0273973	0	0	0	0	0	0	1	0.0571429	0.108108	1	0.0142857	0.028169	1	0.0714286	0.133333
1755	3.2.2.24	ADP-ribosyl-[dinitrogen reductase] hydrolase	3	81	9	1	0.444444	0.615385	0.636364	0.777778	0.7	1	0.333333	0.5	0	0	0	0	0	0	0	0	0	0	0	0	1	0.333333	0.5
1756	3.2.2.26	futalosine hydrolase	3	209	25	0.958333	0.92	0.938776	0.766667	0.92	0.836364	1	0.12	0.214286	0	0	0	0	0	0	1	0.24	0.387097	1	0.12	0.214286	1	0.32	0.484848
1757	3.2.2.27	uracil-DNA glycosylase	3	551	68	0.882353	0.661765	0.756303	0.754098	0.676471	0.713178	1	0.25	0.4	1	0.911765	0.953846	1	0.308824	0.47191	0.916667	0.323529	0.478261	1	0.5	0.666667	1	0.911765	0.953846
1758	3.2.2.28	double-stranded uracil-DNA glycosylase	3	353	43	0.976744	0.976744	0.976744	0.911111	0.953488	0.931818	1	0.139535	0.244898	0.626866	0.976744	0.763636	1	0.418605	0.590164	1	0.465116	0.634921	0.83871	0.604651	0.702703	0.84	0.976744	0.903226
1759	3.2.2.29	thymine-DNA glycosylase	3	204	25	1	0.8	0.888889	0.814815	0.88	0.846154	1	0.12	0.214286	0	0	0	0	0	0	1	0.2	0.333333	1	0.12	0.214286	1	0.28	0.4375
1760	3.2.2.3	uridine nucleosidase	3	136	16	1	0.9375	0.967742	1	0.9375	0.967742	1	0.5	0.666667	0	0	0	0	0	0	0.692308	0.5625	0.62069	1	0.5	0.666667	1	0.5625	0.72
1761	3.2.2.31	adenine glycosylase	3	572	71	0.913043	0.887324	0.9	1	0.901408	0.948148	0	0	0	0	0	0	0	0	0	1	0.633803	0.775862	1	0.112676	0.202532	1	0.633803	0.775862
1762	3.2.2.4	AMP nucleosidase	3	371	46	0.938776	1	0.968421	0.846154	0.956522	0.897959	1	0.391304	0.5625	0	0	0	0	0	0	1	0.0217391	0.0425532	1	0.0434783	0.0833333	1	0.391304	0.5625
1763	3.2.2.9	adenosylhomocysteine nucleosidase	3	728	91	0.946667	0.78022	0.855422	0.91358	0.813187	0.860465	0.916667	0.241758	0.382609	0.781818	0.945055	0.855721	0.896552	0.285714	0.433333	0.836066	0.56044	0.671053	0.77027	0.626374	0.690909	0.878788	0.956044	0.915789
1764	3.3.1.1	adenosylhomocysteinase (Transferred to EC 3.13.2.1)	3	659	82	0.962025	0.926829	0.944099	0.948718	0.902439	0.925	1	0.817073	0.899329	1	0.939024	0.968553	1	0.634146	0.776119	1	0.841463	0.913907	1	0.878049	0.935065	1	0.939024	0.968553
1765	3.3.2.6	leukotriene-A4 hydrolase	3	266	33	0.761905	0.969697	0.853333	0.965517	0.848485	0.903226	1	0.666667	0.8	0.289474	1	0.44898	0	0	0	1	0.0909091	0.166667	0.794118	0.818182	0.80597	0.717391	1	0.835443
1766	3.3.2.8	limonene-1,2-epoxide hydrolase	3	168	20	1	0.7	0.823529	1	0.9	0.947368	0	0	0	0	0	0	0	0	0	1	0.05	0.0952381	0	0	0	1	0.05	0.0952381
1767	3.3.2.9	microsomal epoxide hydrolase	3	104	13	1	0.538462	0.7	0.9	0.692308	0.782609	1	0.384615	0.555556	0	0	0	0	0	0	1	0.384615	0.555556	1	0.307692	0.470588	1	0.461538	0.631579
1768	3.4.11.1	leucyl aminopeptidase	3	477	59	0.875	0.711864	0.785047	0.88	0.745763	0.807339	0.914894	0.728814	0.811321	0	0	0	0	0	0	1	0.0677966	0.126984	1	0.0677966	0.126984	1	0.779661	0.87619
1769	3.4.11.10	bacterial leucyl aminopeptidase	3	229	28	1	0.928571	0.962963	1	0.928571	0.962963	0	0	0	0	0	0	0	0	0	0.0666667	0.107143	0.0821918	0	0	0	0.75	0.107143	0.1875
1770	3.4.11.18	methionyl aminopeptidase	3	535	66	0.980769	0.772727	0.864407	0.964286	0.818182	0.885246	0.979592	0.727273	0.834783	0.916667	1	0.956522	1	0.69697	0.821429	1	0.69697	0.821429	1	0.878788	0.935484	1	1	1
1771	3.4.11.19	D-stereospecific aminopeptidase	3	384	48	1	0.958333	0.978723	0.978261	0.9375	0.957447	0	0	0	0	0	0	0	0	0	0	0	0	0	0	0	0	0	0
1772	3.4.11.2	membrane alanyl aminopeptidase	3	687	85	0.635417	0.717647	0.674033	0.583333	0.658824	0.618785	0.55	0.129412	0.209524	0	0	0	0	0	0	0.625	0.117647	0.19802	0.428571	0.0705882	0.121212	0.75	0.211765	0.330275
1773	3.4.11.21	aspartyl aminopeptidase	3	684	85	0.987805	0.952941	0.97006	0.952941	0.952941	0.952941	1	0.152941	0.265306	0	0	0	0	0	0	1	0.305882	0.468468	1	0.141176	0.247423	1	0.341176	0.508772
1774	3.4.11.23	PepB aminopeptidase	3	126	15	1	1	1	1	1	1	1	0.666667	0.8	0.220588	1	0.361446	0.326087	1	0.491803	1	0.933333	0.965517	0.3125	1	0.47619	0.789474	1	0.882353
1775	3.4.11.26	intermediate cleaving peptidase 55	3	87	10	0.875	0.7	0.777778	0.75	0.9	0.818182	0	0	0	0	0	0	0	0	0	0	0	0	0	0	0	0	0	0
1776	3.4.11.4	tripeptide aminopeptidase	3	675	84	0.950617	0.916667	0.933333	0.951807	0.940476	0.946108	1	0.535714	0.697674	1	0.72619	0.841379	1	0.619048	0.764706	1	0.642857	0.782609	1	0.690476	0.816901	1	0.72619	0.841379
1777	3.4.11.5	prolyl aminopeptidase	3	736	91	0.912088	0.912088	0.912088	0.842105	0.879121	0.860215	0.981481	0.582418	0.731034	0.769231	0.989011	0.865385	0	0	0	0.883117	0.747253	0.809524	0.883721	0.835165	0.858757	0.9375	0.989011	0.962567
1778	3.4.11.7	glutamyl aminopeptidase	3	195	24	0.708333	0.708333	0.708333	0.586207	0.708333	0.641509	1	0.125	0.222222	0	0	0	0	0	0	1	0.208333	0.344828	1	0.125	0.222222	1	0.333333	0.5
1779	3.4.11.9	Xaa-Pro aminopeptidase	3	757	94	0.712329	0.553191	0.622754	0.725806	0.478723	0.576923	0.487805	0.212766	0.296296	0.938776	0.978723	0.958333	0.626667	0.5	0.556213	0.681818	0.478723	0.5625	0.725275	0.702128	0.713514	0.938776	0.978723	0.958333
1780	3.4.13.18	cytosol nonspecific dipeptidase	3	111	13	0.846154	0.846154	0.846154	0.9	0.692308	0.782609	0	0	0	0	0	0	0	0	0	1	0.615385	0.761905	1	0.307692	0.470588	1	0.615385	0.761905
1781	3.4.13.19	membrane dipeptidase	3	715	89	0.821053	0.876404	0.847826	0.923077	0.808989	0.862275	0.944444	0.191011	0.317757	1	1	1	0	0	0	1	0.191011	0.320755	1	0.337079	0.504202	1	1	1
1782	3.4.13.21	dipeptidase E	3	536	67	0.982759	0.850746	0.912	0.842105	0.955224	0.895105	1	0.343284	0.511111	0.982143	0.820896	0.894309	1	0.343284	0.511111	1	0.343284	0.511111	0.970588	0.492537	0.653465	0.982143	0.820896	0.894309
1783	3.4.13.22	D-Ala-D-Ala dipeptidase	3	691	86	0.910112	0.94186	0.925714	0.939024	0.895349	0.916667	1	0.104651	0.189474	0	0	0	0	0	0	1	0.0465116	0.0888889	1	0.0465116	0.0888889	1	0.104651	0.189474
1784	3.4.13.9	Xaa-Pro dipeptidase	3	720	90	0.827586	0.8	0.813559	0.9	0.7	0.7875	0.857143	0.333333	0.48	0.803571	1	0.891089	0.941176	0.355556	0.516129	0.965517	0.311111	0.470588	0.824561	0.522222	0.639456	0.918367	1	0.957447
1785	3.4.14.1	dipeptidyl-peptidase I	3	134	16	0.6875	0.6875	0.6875	0.909091	0.625	0.740741	1	0.125	0.222222	0	0	0	0	0	0	1	0.25	0.4	1	0.125	0.222222	1	0.3125	0.47619
1786	3.4.14.11	Xaa-Pro dipeptidyl-peptidase	3	195	24	0.913043	0.875	0.893617	0.846154	0.916667	0.88	0.9375	0.625	0.75	1	1	1	1	0.833333	0.909091	1	0.791667	0.883721	1	0.875	0.933333	1	1	1
1787	3.4.14.13	gamma-D-glutamyl-L-lysine dipeptidyl-peptidase	3	105	13	0.764706	1	0.866667	0.9	0.692308	0.782609	1	0.307692	0.470588	0	0	0	0	0	0	1	0.0769231	0.142857	0	0	0	1	0.384615	0.555556
1788	3.4.14.2	dipeptidyl-peptidase II	3	88	11	1	0.909091	0.952381	1	0.909091	0.952381	1	0.727273	0.842105	0	0	0	0	0	0	0.9	0.818182	0.857143	1	0.727273	0.842105	1	0.818182	0.9
1789	3.4.14.4	dipeptidyl-peptidase III	3	271	33	0.789474	0.909091	0.84507	0.923077	0.727273	0.813559	1	0.242424	0.390244	0	0	0	0	0	0	1	0.242424	0.390244	1	0.151515	0.263158	1	0.424242	0.595745
1790	3.4.14.5	dipeptidyl-peptidase IV	3	679	84	0.810127	0.761905	0.785276	0.580645	0.857143	0.692308	1	0.333333	0.5	0.756757	1	0.861538	0.915493	0.77381	0.83871	1	0.47619	0.645161	0.945946	0.833333	0.886076	0.976744	1	0.988235
1791	3.4.14.9	tripeptidyl-peptidase I	3	483	60	0.869565	0.666667	0.754717	1	0.6	0.75	1	0.0166667	0.0327869	0	0	0	0	0	0	1	0.0666667	0.125	1	0.0333333	0.0645161	1	0.0666667	0.125
1792	3.4.15.1	peptidyl-dipeptidase A	3	392	48	0.933333	0.875	0.903226	0.97619	0.854167	0.911111	1	0.25	0.4	0	0	0	0	0	0	1	0.541667	0.702703	1	0.229167	0.372881	1	0.583333	0.736842
1793	3.4.15.5	peptidyl-dipeptidase Dcp	3	729	91	0.965909	0.934066	0.949721	0.977011	0.934066	0.955056	1	0.0989011	0.18	0	0	0	0	0	0	0	0	0	0	0	0	1	0.0989011	0.18
1794	3.4.15.6	cyanophycinase	3	344	42	0.954545	1	0.976744	0.952381	0.952381	0.952381	1	0.142857	0.25	0	0	0	0	0	0	1	0.380952	0.551724	1	0.190476	0.32	1	0.380952	0.551724
1795	3.4.16.2	lysosomal Pro-Xaa carboxypeptidase	3	541	67	0.897059	0.910448	0.903704	0.924242	0.910448	0.917293	1	0.149254	0.25974	0	0	0	0	0	0	1	0.104478	0.189189	1	0.0895522	0.164384	1	0.164179	0.282051
1796	3.4.16.4	serine-type D-Ala-D-Ala carboxypeptidase	3	773	96	0.733333	0.458333	0.564103	0.804348	0.385417	0.521127	0.5	0.0416667	0.0769231	0.556886	0.96875	0.707224	0	0	0	0.88	0.229167	0.363636	0.72549	0.385417	0.503401	0.830357	0.96875	0.894231
1797	3.4.16.5	carboxypeptidase C	3	216	26	1	0.961538	0.980392	1	0.884615	0.938776	0.708333	0.653846	0.68	1	1	1	1	0.923077	0.96	1	0.692308	0.818182	0.961538	0.961538	0.961538	1	1	1
1798	3.4.16.6	carboxypeptidase D	3	252	31	0.90625	0.935484	0.920635	0.967742	0.967742	0.967742	0.875	0.225806	0.358974	1	1	1	1	0.322581	0.487805	0.916667	0.354839	0.511628	1	0.354839	0.52381	1	1	1
1799	3.4.17.1	carboxypeptidase A	3	197	24	0.916667	0.916667	0.916667	0.958333	0.958333	0.958333	1	0.291667	0.451613	0	0	0	0	0	0	1	0.25	0.4	1	0.166667	0.285714	1	0.375	0.545455
1800	3.4.17.11	glutamate carboxypeptidase	3	609	75	0.921053	0.933333	0.927152	0.871795	0.906667	0.888889	0	0	0	0	0	0	0	0	0	0	0	0	0	0	0	0	0	0
1801	3.4.17.13	muramoyltetrapeptide carboxypeptidase	3	717	89	0.89011	0.910112	0.9	0.622222	0.94382	0.75	0	0	0	0	0	0	0	0	0	1	0.0561798	0.106383	1	0.0224719	0.043956	1	0.0561798	0.106383
1802	3.4.17.14	zinc D-Ala-D-Ala carboxypeptidase	3	648	81	0.844156	0.802469	0.822785	0.873418	0.851852	0.8625	1	0.0123457	0.0243902	0	0	0	0	0	0	1	0.0123457	0.0243902	1	0.0123457	0.0243902	1	0.0123457	0.0243902
1803	3.4.17.19	carboxypeptidase Taq	3	622	77	0.971831	0.896104	0.932432	0.718447	0.961039	0.822222	1	0.12987	0.229885	0	0	0	0	0	0	1	0.636364	0.777778	1	0.25974	0.412371	1	0.636364	0.777778
1804	3.4.17.21	glutamate carboxypeptidase II	3	640	80	0.8	0.7	0.746667	0.814286	0.7125	0.76	1	0.2625	0.415842	0	0	0	0	0	0	1	0.6	0.75	1	0.325	0.490566	1	0.6125	0.75969
1805	3.4.17.4	Gly-Xaa carboxypeptidase	3	153	19	1	0.842105	0.914286	0.894737	0.894737	0.894737	1	0.0526316	0.1	0	0	0	0	0	0	1	0.0526316	0.1	1	0.0526316	0.1	1	0.0526316	0.1
1806	3.4.18.1	cathepsin X	3	176	22	1	0.863636	0.926829	0.9	0.818182	0.857143	1	0.681818	0.810811	0	0	0	0	0	0	1	0.272727	0.428571	1	0.363636	0.533333	1	0.681818	0.810811
1807	3.4.19.1	acylaminoacyl-peptidase	3	201	25	0.888889	0.64	0.744186	0.823529	0.56	0.666667	1	0.2	0.333333	0	0	0	0	0	0	0.947368	0.72	0.818182	0.888889	0.32	0.470588	1	0.72	0.837209
1808	3.4.19.11	gamma-D-glutamyl-meso-diaminopimelate peptidase	3	128	15	0.916667	0.733333	0.814815	0.625	1	0.769231	1	0.2	0.333333	0	0	0	0	0	0	1	0.0666667	0.125	1	0.0666667	0.125	1	0.2	0.333333
1809	3.4.19.12	ubiquitinyl hydrolase 1	3	773	96	0.34	0.177083	0.232877	0.666667	0.145833	0.239316	0.727273	0.333333	0.457143	1	0.96875	0.984127	1	0.510417	0.675862	1	0.604167	0.753247	0.985714	0.71875	0.831325	0.989474	0.979167	0.984293
1810	3.4.19.16	glucosinolate gamma-glutamyl hydrolase	3	195	24	1	0.916667	0.956522	1	0.875	0.933333	0	0	0	0	0	0	0	0	0	1	0.125	0.222222	0	0	0	1	0.125	0.222222
1811	3.4.19.3	pyroglutamyl-peptidase I	3	647	80	0.778947	0.925	0.845714	0.971014	0.8375	0.899329	1	0.4625	0.632479	1	0.975	0.987342	1	0.55	0.709677	1	0.525	0.688525	1	0.6875	0.814815	1	0.975	0.987342
1812	3.4.19.5	beta-aspartyl-peptidase	3	602	75	0.970588	0.88	0.923077	0.955882	0.866667	0.909091	0.947368	0.24	0.382979	0	0	0	0	0	0	0.8	0.213333	0.336842	0.928571	0.173333	0.292135	1	0.346667	0.514851
1813	3.4.19.9	folate gamma-glutamyl hydrolase	3	345	43	0.880952	0.860465	0.870588	1	0.883721	0.938272	1	0.186047	0.313725	0	0	0	0	0	0	1	0.767442	0.868421	1	0.325581	0.491228	1	0.767442	0.868421
1814	3.4.21.1	chymotrypsin	3	153	19	0.535714	0.789474	0.638298	0.583333	0.736842	0.651163	1	0.473684	0.642857	0	0	0	0	0	0	1	0.578947	0.733333	1	0.157895	0.272727	1	0.684211	0.8125
1815	3.4.21.10	acrosin	3	144	17	0.736842	0.823529	0.777778	0.875	0.823529	0.848485	1	0.235294	0.380952	0	0	0	0	0	0	1	0.352941	0.521739	1	0.0588235	0.111111	1	0.411765	0.583333
1816	3.4.21.102	C-terminal processing peptidase	3	537	66	0.803922	0.621212	0.700855	0.860465	0.560606	0.678899	1	0.151515	0.263158	0	0	0	0	0	0	1	0.181818	0.307692	1	0.136364	0.24	1	0.242424	0.390244
1817	3.4.21.105	rhomboid protease	3	718	89	0.948718	0.831461	0.886228	0.808989	0.808989	0.808989	1	0.0674157	0.126316	1	0.955056	0.977011	1	0.314607	0.478632	1	0.359551	0.528926	1	0.516854	0.681481	1	0.955056	0.977011
1818	3.4.21.107	peptidase Do	3	671	83	0.967213	0.710843	0.819444	0.857143	0.795181	0.825	1	0.373494	0.54386	0.808081	0.963855	0.879121	0	0	0	1	0.409639	0.581197	0.955556	0.518072	0.671875	0.952381	0.963855	0.958084
1819	3.4.21.108	HtrA2 peptidase	3	153	19	0.714286	0.789474	0.75	0.9375	0.789474	0.857143	1	0.0526316	0.1	0	0	0	0	0	0	1	0.210526	0.347826	1	0.0526316	0.1	1	0.210526	0.347826
1820	3.4.21.109	matriptase	3	138	17	1	0.823529	0.903226	1	0.647059	0.785714	1	0.117647	0.210526	0	0	0	0	0	0	1	0.352941	0.521739	1	0.117647	0.210526	1	0.352941	0.521739
1821	3.4.21.116	SpoIVB peptidase	3	188	23	0.807692	0.913043	0.857143	1	0.869565	0.930233	1	0.0434783	0.0833333	0	0	0	0	0	0	1	0.434783	0.606061	1	0.0869565	0.16	1	0.434783	0.606061
1822	3.4.21.20	cathepsin G	3	96	12	0.583333	0.583333	0.583333	0.555556	0.833333	0.666667	0.6	0.25	0.352941	0	0	0	0	0	0	1	0.0833333	0.153846	1	0.0833333	0.153846	1	0.25	0.4
1823	3.4.21.21	coagulation factor VIIa	3	97	12	0.846154	0.916667	0.88	0.846154	0.916667	0.88	1	0.5	0.666667	0	0	0	0	0	0	1	0.333333	0.5	1	0.0833333	0.153846	1	0.5	0.666667
1824	3.4.21.22	coagulation factor IXa	3	85	10	0.727273	0.8	0.761905	0.857143	0.6	0.705882	1	0.2	0.333333	0	0	0	0	0	0	1	0.1	0.181818	0	0	0	1	0.2	0.333333
1825	3.4.21.26	prolyl oligopeptidase	3	600	75	0.890625	0.76	0.820144	0.818182	0.84	0.828947	1	0.173333	0.295455	0	0	0	0	0	0	0.944444	0.226667	0.365591	1	0.133333	0.235294	1	0.306667	0.469388
1826	3.4.21.36	pancreatic elastase	3	98	12	0.909091	0.833333	0.869565	0.9	0.75	0.818182	1	0.333333	0.5	0	0	0	0	0	0	1	0.583333	0.736842	1	0.333333	0.5	1	0.583333	0.736842
1827	3.4.21.4	trypsin	3	680	85	0.881579	0.788235	0.832298	0.752475	0.894118	0.817204	0.934783	0.505882	0.656489	0.317164	1	0.481586	0.407821	0.858824	0.55303	1	0.4	0.571429	0.459119	0.858824	0.598361	0.73913	1	0.85
1828	3.4.21.48	cerevisin	3	129	15	1	0.8	0.888889	1	0.733333	0.846154	1	0.466667	0.636364	0	0	0	0	0	0	0	0	0	0	0	0	1	0.466667	0.636364
1829	3.4.21.50	lysyl endopeptidase	3	98	12	1	0.583333	0.736842	0.571429	0.666667	0.615385	0	0	0	0	0	0	0	0	0	1	0.0833333	0.153846	0	0	0	1	0.0833333	0.153846
1830	3.4.21.53	endopeptidase La	3	724	90	0.870968	0.6	0.710526	0.962963	0.577778	0.722222	0.982143	0.611111	0.753425	0.988506	0.955556	0.971751	1	0.688889	0.815789	1	0.666667	0.8	1	0.777778	0.875	1	0.955556	0.977273
1831	3.4.21.6	coagulation factor Xa	3	100	12	0.833333	0.833333	0.833333	0.9	0.75	0.818182	1	0.666667	0.8	0	0	0	0	0	0	0.9	0.75	0.818182	1	0.5	0.666667	0.909091	0.833333	0.869565
1832	3.4.21.61	kexin	3	91	11	0.888889	0.727273	0.8	1	0.636364	0.777778	1	0.272727	0.428571	0	0	0	0	0	0	1	0.0909091	0.166667	1	0.0909091	0.166667	1	0.272727	0.428571
1833	3.4.21.7	plasmin	3	137	17	0.705882	0.705882	0.705882	1	0.764706	0.866667	1	0.352941	0.521739	0	0	0	0	0	0	1	0.352941	0.521739	1	0.352941	0.521739	1	0.352941	0.521739
1834	3.4.21.70	pancreatic endopeptidase E	3	81	9	1	0.888889	0.941176	0.8	0.888889	0.842105	0.692308	1	0.818182	0	0	0	0	0	0	1	0.555556	0.714286	1	0.555556	0.714286	1	1	1
1835	3.4.21.71	pancreatic elastase II	3	172	21	0.8	0.571429	0.666667	0.75	0.714286	0.731707	0.666667	0.380952	0.484848	0	0	0	0	0	0	1	0.238095	0.384615	1	0.238095	0.384615	1	0.380952	0.551724
1836	3.4.21.75	furin	3	118	14	0.8	0.571429	0.666667	0.9	0.642857	0.75	0.846154	0.785714	0.814815	0	0	0	0	0	0	1	0.428571	0.6	1	0.428571	0.6	1	0.785714	0.88
1837	3.4.21.78	granzyme A	3	108	13	0.916667	0.846154	0.88	0.916667	0.846154	0.88	1	0.615385	0.761905	0	0	0	0	0	0	1	0.384615	0.555556	1	0.384615	0.555556	1	0.615385	0.761905
1838	3.4.21.79	granzyme B	3	225	28	0.705882	0.857143	0.774194	0.941176	0.571429	0.711111	1	0.464286	0.634146	0	0	0	0	0	0	0	0	0	0	0	0	1	0.464286	0.634146
1839	3.4.21.83	oligopeptidase B	3	637	79	0.946667	0.898734	0.922078	0.942857	0.835443	0.885906	1	0.0632911	0.119048	0	0	0	0	0	0	1	0.0886076	0.162791	1	0.0506329	0.0963855	1	0.113924	0.204545
1840	3.4.21.88	repressor LexA	3	713	88	0.95	0.863636	0.904762	0.903226	0.954545	0.928177	1	0.590909	0.742857	1	0.988636	0.994286	1	0.670455	0.802721	1	0.738636	0.849673	1	0.818182	0.9	1	0.988636	0.994286
1841	3.4.21.89	signal peptidase I	3	773	96	0.906977	0.8125	0.857143	0.814433	0.822917	0.818653	1	0.125	0.222222	1	0.916667	0.956522	1	0.625	0.769231	1	0.385417	0.556391	1	0.65625	0.792453	1	0.927083	0.962162
1842	3.4.21.92	endopeptidase Clp	3	562	70	0.916667	0.785714	0.846154	0.863636	0.814286	0.838235	0.977273	0.614286	0.754386	1	1	1	1	0.785714	0.88	1	0.785714	0.88	1	0.914286	0.955224	1	1	1
1843	3.4.21.93	proprotein convertase 1	3	87	10	0.727273	0.8	0.761905	0.818182	0.9	0.857143	1	0.7	0.823529	0	0	0	0	0	0	1	0.4	0.571429	1	0.4	0.571429	1	0.7	0.823529
1844	3.4.21.94	proprotein convertase 2	3	81	9	1	0.666667	0.8	0.411765	0.777778	0.538462	1	0.444444	0.615385	0	0	0	0	0	0	1	0.444444	0.615385	1	0.333333	0.5	1	0.555556	0.714286
1845	3.4.22.1	cathepsin B	3	358	44	0.8125	0.886364	0.847826	0.973684	0.840909	0.902439	0.956522	0.5	0.656716	0	0	0	0	0	0	1	0.0681818	0.12766	1	0.0909091	0.166667	1	0.5	0.666667
1846	3.4.22.15	cathepsin L	3	657	82	0.817073	0.817073	0.817073	0.78481	0.756098	0.770186	0.952381	0.243902	0.38835	0	0	0	0	0	0	1	0.097561	0.177778	1	0.0853659	0.157303	1	0.256098	0.407767
1847	3.4.22.16	cathepsin H	3	160	20	0.9	0.9	0.9	1	0.8	0.888889	0.518519	0.7	0.595745	0	0	0	0	0	0	1	0.45	0.62069	1	0.4	0.571429	0.888889	0.8	0.842105
1848	3.4.22.27	cathepsin S	3	123	15	0.722222	0.866667	0.787879	0.578947	0.733333	0.647059	1	0.4	0.571429	0	0	0	0	0	0	1	0.333333	0.5	1	0.133333	0.235294	1	0.6	0.75
1849	3.4.22.34	legumain	3	444	55	0.979592	0.872727	0.923077	0.960784	0.890909	0.924528	1	0.545455	0.705882	0	0	0	0	0	0	1	0.490909	0.658537	1	0.454545	0.625	1	0.636364	0.777778
1850	3.4.22.36	caspase-1	3	89	10	0.8	0.8	0.8	0.818182	0.9	0.857143	1	0.2	0.333333	0	0	0	0	0	0	1	0.6	0.75	1	0.3	0.461538	1	0.6	0.75
1851	3.4.22.38	cathepsin K	3	82	10	0.5	0.2	0.285714	1	0.2	0.333333	1	0.1	0.181818	0	0	0	0	0	0	1	0.1	0.181818	1	0.1	0.181818	1	0.1	0.181818
1852	3.4.22.40	bleomycin hydrolase	3	455	56	0.890909	0.875	0.882883	1	0.732143	0.845361	1	0.303571	0.465753	0	0	0	0	0	0	1	0.553571	0.712644	1	0.339286	0.506667	1	0.553571	0.712644
1853	3.4.22.41	cathepsin F	3	329	41	0.871795	0.829268	0.85	1	0.658537	0.794118	1	0.414634	0.586207	0	0	0	0	0	0	1	0.0243902	0.047619	1	0.0243902	0.047619	1	0.414634	0.586207
1854	3.4.22.42	cathepsin O	3	115	14	0.866667	0.928571	0.896552	0.692308	0.642857	0.666667	1	0.285714	0.444444	0	0	0	0	0	0	0	0	0	0	0	0	1	0.285714	0.444444
1855	3.4.22.52	calpain-1	3	95	11	0.714286	0.909091	0.8	0.846154	1	0.916667	0.363636	0.363636	0.363636	0	0	0	0	0	0	1	0.545455	0.705882	0.8	0.363636	0.5	1	0.727273	0.842105
1856	3.4.22.53	calpain-2	3	98	12	0.846154	0.916667	0.88	1	0.916667	0.956522	0.333333	0.166667	0.222222	0	0	0	0	0	0	1	0.583333	0.736842	0.666667	0.333333	0.444444	1	0.666667	0.8
1857	3.4.22.56	caspase-3	3	115	14	0.578947	0.785714	0.666667	0.733333	0.785714	0.758621	1	0.0714286	0.133333	0	0	0	0	0	0	0.75	0.428571	0.545455	1	0.0714286	0.133333	1	0.428571	0.6
1858	3.4.22.60	caspase-7	3	266	33	0.806452	0.757576	0.78125	0.793103	0.69697	0.741935	0.5	0.0909091	0.153846	0	0	0	0	0	0	0.8	0.242424	0.372093	0.714286	0.151515	0.25	0.888889	0.242424	0.380952
1859	3.4.22.61	caspase-8	3	172	21	0.666667	0.571429	0.615385	0.916667	0.52381	0.666667	1	0.142857	0.25	0	0	0	0	0	0	1	0.238095	0.384615	1	0.142857	0.25	1	0.285714	0.444444
1860	3.4.22.62	caspase-9	3	87	10	1	0.9	0.947368	1	0.8	0.888889	1	0.5	0.666667	0	0	0	0	0	0	1	0.3	0.461538	1	0.3	0.461538	1	0.5	0.666667
1861	3.4.22.68	Ulp1 peptidase	3	682	85	0.565217	0.458824	0.506494	0.724138	0.247059	0.368421	1	0.0941176	0.172043	0	0	0	0	0	0	1	0.0588235	0.111111	1	0.0117647	0.0232558	1	0.152941	0.265306
1862	3.4.22.70	sortase A	3	756	94	0.914634	0.797872	0.852273	0.911392	0.765957	0.83237	0	0	0	0	0	0	0	0	0	1	0.0212766	0.0416667	0	0	0	1	0.0212766	0.0416667
1863	3.4.22.71	sortase B	3	185	23	0.95	0.826087	0.883721	0.904762	0.826087	0.863636	0	0	0	0	0	0	0	0	0	0	0	0	0	0	0	0	0	0
1864	3.4.23.1	pepsin A	3	214	26	0.916667	0.846154	0.88	0.676471	0.884615	0.766667	1	0.269231	0.424242	0	0	0	0	0	0	1	0.423077	0.594595	1	0.346154	0.514286	1	0.5	0.666667
1865	3.4.23.25	saccharopepsin	3	254	31	0.619048	0.83871	0.712329	0.818182	0.580645	0.679245	1	0.0645161	0.121212	0	0	0	0	0	0	1	0.0967742	0.176471	1	0.0322581	0.0625	1	0.129032	0.228571
1866	3.4.23.3	gastricsin	3	99	12	0.666667	0.833333	0.740741	0.8	0.666667	0.727273	1	0.5	0.666667	0	0	0	0	0	0	1	0.416667	0.588235	1	0.333333	0.5	1	0.583333	0.736842
1867	3.4.23.34	cathepsin E	3	123	15	0.384615	0.333333	0.357143	0.294118	0.666667	0.408163	0.3	0.2	0.24	0	0	0	0	0	0	1	0.0666667	0.125	1	0.0666667	0.125	1	0.2	0.333333
1868	3.4.23.36	signal peptidase II	3	504	63	0.983607	0.952381	0.967742	1	0.888889	0.941176	0.857143	0.761905	0.806723	1	0.984127	0.992	1	0.873016	0.932203	1	0.873016	0.932203	0.984127	0.984127	0.984127	0.984127	0.984127	0.984127
1869	3.4.23.40	phytepsin	3	300	37	0.868421	0.891892	0.88	1	0.837838	0.911765	1	0.621622	0.766667	0	0	0	0	0	0	0	0	0	0	0	0	1	0.621622	0.766667
1870	3.4.23.43	prepilin peptidase	3	773	96	0.988235	0.875	0.928177	0.950617	0.802083	0.870056	1	0.0729167	0.135922	0	0	0	0	0	0	1	0.125	0.222222	1	0.0833333	0.153846	1	0.135417	0.238532
1871	3.4.23.5	cathepsin D	3	484	60	0.773585	0.683333	0.725664	0.9	0.3	0.45	1	0.15	0.26087	0	0	0	0	0	0	1	0.15	0.26087	1	0.116667	0.208955	1	0.183333	0.309859
1872	3.4.23.51	HycI peptidase	3	163	20	0.944444	0.85	0.894737	1	0.8	0.888889	1	0.45	0.62069	0	0	0	0	0	0	1	0.35	0.518519	1	0.35	0.518519	1	0.45	0.62069
1873	3.4.23.52	preflagellin peptidase	3	182	22	0.904762	0.863636	0.883721	0.782609	0.818182	0.8	1	0.136364	0.24	0	0	0	0	0	0	1	0.181818	0.307692	1	0.0909091	0.166667	1	0.227273	0.37037
1874	3.4.24.11	neprilysin	3	483	60	0.755102	0.616667	0.678899	0.868421	0.55	0.673469	1	0.0166667	0.0327869	0	0	0	0	0	0	0.933333	0.233333	0.373333	1	0.0666667	0.125	0.933333	0.233333	0.373333
1875	3.4.24.15	thimet oligopeptidase	3	206	25	0.84	0.84	0.84	1	0.84	0.913043	1	0.48	0.648649	0	0	0	0	0	0	1	0.08	0.148148	1	0.12	0.214286	1	0.52	0.684211
1876	3.4.24.18	meprin A	3	91	11	0.7	0.636364	0.666667	0.9	0.818182	0.857143	1	0.363636	0.533333	0	0	0	0	0	0	1	0.545455	0.705882	1	0.272727	0.428571	1	0.636364	0.777778
1877	3.4.24.20	peptidyl-Lys metalloendopeptidase	3	90	11	0.375	0.545455	0.444444	0.5	0.636364	0.56	0	0	0	0	0	0	0	0	0	1	0.0909091	0.166667	0	0	0	1	0.0909091	0.166667
1878	3.4.24.25	vibriolysin	3	95	11	0.818182	0.818182	0.818182	1	0.454545	0.625	1	0.181818	0.307692	0	0	0	0	0	0	0	0	0	0	0	0	1	0.181818	0.307692
1879	3.4.24.28	bacillolysin	3	135	16	0.923077	0.75	0.827586	1	0.5	0.666667	1	0.25	0.4	0	0	0	0	0	0	0	0	0	0	0	0	1	0.25	0.4
1880	3.4.24.3	microbial collagenase	3	151	18	0.789474	0.833333	0.810811	1	0.777778	0.875	1	0.111111	0.2	0	0	0	0	0	0	1	0.166667	0.285714	1	0.0555556	0.105263	1	0.222222	0.363636
1881	3.4.24.36	leishmanolysin	3	107	13	0.458333	0.846154	0.594595	0.714286	0.769231	0.740741	1	0.0769231	0.142857	0	0	0	0	0	0	1	0.153846	0.266667	1	0.153846	0.266667	1	0.153846	0.266667
1882	3.4.24.39	deuterolysin	3	105	12	0.8	0.666667	0.727273	1	0.416667	0.588235	1	0.25	0.4	0.6	1	0.75	0.6	0.75	0.666667	1	0.583333	0.736842	0.5625	0.75	0.642857	0.8	1	0.888889
1883	3.4.24.40	serralysin	3	128	15	0.7	0.933333	0.8	0.538462	0.933333	0.682927	1	0.333333	0.5	0	0	0	0	0	0	1	0.333333	0.5	1	0.266667	0.421053	1	0.4	0.571429
1884	3.4.24.55	pitrilysin	3	85	10	1	0.9	0.947368	1	1	1	1	0.2	0.333333	0	0	0	0	0	0	1	0.7	0.823529	1	0.3	0.461538	1	0.7	0.823529
1885	3.4.24.56	insulysin	3	271	33	0.913043	0.636364	0.75	0.88	0.666667	0.758621	1	0.545455	0.705882	0	0	0	0	0	0	1	0.0909091	0.166667	1	0.0909091	0.166667	1	0.545455	0.705882
1886	3.4.24.59	mitochondrial intermediate peptidase	3	280	35	0.875	0.6	0.711864	0.738095	0.885714	0.805195	1	0.285714	0.444444	0.150215	1	0.261194	0	0	0	0.933333	0.8	0.861538	0.612245	0.857143	0.714286	0.625	1	0.769231
1887	3.4.24.61	nardilysin	3	97	12	0.833333	0.416667	0.555556	0.833333	0.416667	0.555556	1	0.25	0.4	0	0	0	0	0	0	1	0.0833333	0.153846	1	0.166667	0.285714	1	0.25	0.4
1888	3.4.24.63	meprin B	3	165	20	0.545455	0.9	0.679245	0.894737	0.85	0.871795	1	0.65	0.787879	0	0	0	0	0	0	0.923077	0.6	0.727273	1	0.6	0.75	1	0.65	0.787879
1889	3.4.24.64	mitochondrial processing peptidase	3	601	75	0.965517	0.746667	0.842105	0.8	0.853333	0.825806	1	0.44	0.611111	0	0	0	0	0	0	1	0.466667	0.636364	1	0.426667	0.598131	1	0.573333	0.728814
1890	3.4.24.70	oligopeptidase A	3	688	86	0.9375	0.872093	0.903614	0.948718	0.860465	0.902439	0.969697	0.372093	0.537815	0	0	0	0	0	0	0.811765	0.802326	0.807018	0.865385	0.523256	0.652174	0.896104	0.802326	0.846626
1891	3.4.24.71	endothelin-converting enzyme 1	3	284	35	0.842105	0.457143	0.592593	0.814815	0.628571	0.709677	1	0.142857	0.25	0	0	0	0	0	0	0.888889	0.228571	0.363636	1	0.171429	0.292683	1	0.228571	0.372093
1892	3.4.24.77	snapalysin	3	98	12	0.923077	1	0.96	0.923077	1	0.96	1	0.25	0.4	0	0	0	0	0	0	1	0.666667	0.8	1	0.25	0.4	1	0.666667	0.8
1893	3.4.24.78	gpr endopeptidase	3	171	21	1	0.857143	0.923077	1	0.857143	0.923077	1	0.571429	0.727273	0	0	0	0	0	0	1	0.857143	0.923077	1	0.666667	0.8	1	0.857143	0.923077
1894	3.4.24.80	membrane-type matrix metalloproteinase-1	3	159	19	0.928571	0.684211	0.787879	1	0.631579	0.774194	1	0.368421	0.538462	0	0	0	0	0	0	1	0.263158	0.416667	1	0.263158	0.416667	1	0.368421	0.538462
1895	3.4.24.81	ADAM10 endopeptidase	3	185	22	0.842105	0.727273	0.780488	0.866667	0.590909	0.702703	1	0.318182	0.482759	0	0	0	0	0	0	0.764706	0.590909	0.666667	0.777778	0.318182	0.451613	1	0.590909	0.742857
1896	3.4.24.84	Ste24 endopeptidase	3	728	91	1	0.923077	0.96	1	0.824176	0.903614	1	0.197802	0.330275	0	0	0	0	0	0	1	0.516484	0.681159	1	0.241758	0.389381	1	0.516484	0.681159
1897	3.4.24.85	S2P endopeptidase	3	183	22	0.947368	0.818182	0.878049	0.947368	0.818182	0.878049	1	0.181818	0.307692	0	0	0	0	0	0	1	0.227273	0.37037	1	0.136364	0.24	1	0.272727	0.428571
1898	3.4.24.86	ADAM 17 endopeptidase	3	113	13	0.666667	0.769231	0.714286	0.857143	0.461538	0.6	1	0.230769	0.375	0	0	0	0	0	0	1	0.0769231	0.142857	0	0	0	1	0.307692	0.470588
1899	3.4.25.1	proteasome endopeptidase complex	3	760	95	0.716216	0.557895	0.627219	0.779412	0.557895	0.650307	0.792453	0.442105	0.567568	1	1	1	1	0.705263	0.82716	1	0.536842	0.69863	0.986486	0.768421	0.863905	0.989583	1	0.994764
1900	3.4.25.2	HslU---HslV peptidase	3	745	93	0.989247	0.989247	0.989247	0.988889	0.956989	0.972678	1	0.956989	0.978022	1	1	1	1	0.989247	0.994595	0.978261	0.967742	0.972973	1	0.989247	0.994595	1	1	1
1901	3.5.1.1	asparaginase	3	736	91	0.974026	0.824176	0.892857	0.986842	0.824176	0.898204	0.875	0.0769231	0.141414	0.42029	0.956044	0.583893	0	0	0	0.662651	0.604396	0.632184	0.621359	0.703297	0.659794	0.813084	0.956044	0.878788
1902	3.5.1.10	formyltetrahydrofolate deformylase	3	481	59	0.982456	0.949153	0.965517	1	0.949153	0.973913	1	0.491525	0.659091	0	0	0	0	0	0	1	0.898305	0.946429	1	0.627119	0.770833	1	0.915254	0.955752
1903	3.5.1.101	L-proline amide hydrolase	3	88	11	1	1	1	0.909091	0.909091	0.909091	1	0.181818	0.307692	0	0	0	0	0	0	0	0	0	0	0	0	1	0.181818	0.307692
1904	3.5.1.103	N-acetyl-1-D-myo-inositol-2-amino-2-deoxy-alpha-D-glucopyranoside deacetylase	3	265	33	0.969697	0.969697	0.969697	0.825	1	0.90411	0.965517	0.848485	0.903226	0.515625	1	0.680412	0.769231	0.909091	0.833333	1	0.818182	0.9	0.731707	0.909091	0.810811	0.970588	1	0.985075
1905	3.5.1.104	peptidoglycan-N-acetylglucosamine deacetylase	3	701	87	0.741935	0.793103	0.766667	0.847059	0.827586	0.837209	1	0.0114943	0.0227273	0	0	0	0	0	0	1	0.0114943	0.0227273	1	0.0114943	0.0227273	1	0.0114943	0.0227273
1906	3.5.1.105	chitin disaccharide deacetylase	3	336	42	0.883721	0.904762	0.894118	0.883721	0.904762	0.894118	1	0.166667	0.285714	1	0.666667	0.8	1	0.452381	0.622951	1	0.166667	0.285714	1	0.452381	0.622951	1	0.690476	0.816901
1907	3.5.1.106	N-formylmaleamate deformylase	3	94	11	1	0.818182	0.9	0.846154	1	0.916667	1	0.727273	0.842105	0	0	0	0	0	0	1	0.181818	0.307692	1	0.181818	0.307692	1	0.818182	0.9
1908	3.5.1.107	maleamate amidohydrolase	3	130	16	1	0.875	0.933333	0.933333	0.875	0.903226	0	0	0	0	0	0	0	0	0	1	0.3125	0.47619	0	0	0	1	0.3125	0.47619
1909	3.5.1.108	UDP-3-O-acyl-N-acetylglucosamine deacetylase	3	584	73	0.971831	0.945205	0.958333	0.86747	0.986301	0.923077	0.984615	0.876712	0.927536	1	1	1	1	0.876712	0.934307	1	0.945205	0.971831	1	0.972603	0.986111	1	1	1
1910	3.5.1.11	penicillin amidase	3	692	86	0.876404	0.906977	0.891429	0.927536	0.744186	0.825806	1	0.0232558	0.0454545	0	0	0	0	0	0	1	0.0465116	0.0888889	1	0.0232558	0.0454545	1	0.0581395	0.10989
1911	3.5.1.110	ureidoacrylate amidohydrolase	3	93	11	0.916667	1	0.956522	0.135802	1	0.23913	1	0.545455	0.705882	1	1	1	1	0.818182	0.9	1	0.727273	0.842105	1	0.909091	0.952381	1	1	1
1912	3.5.1.115	mycothiol S-conjugate amidase	3	221	27	1	0.962963	0.981132	0.962963	0.962963	0.962963	1	0.555556	0.714286	0	0	0	0	0	0	1	0.888889	0.941176	1	0.481481	0.65	1	0.925926	0.961538
1913	3.5.1.118	gamma-glutamyl hercynylcysteine S-oxide hydrolase	3	120	15	0.9375	1	0.967742	0.9375	1	0.967742	1	0.133333	0.235294	0	0	0	0	0	0	1	0.133333	0.235294	1	0.133333	0.235294	1	0.133333	0.235294
1914	3.5.1.119	Pup amidohydrolase	3	178	22	1	1	1	1	0.954545	0.976744	1	0.727273	0.842105	0	0	0	0	0	0	1	0.363636	0.533333	1	0.227273	0.37037	1	0.727273	0.842105
1915	3.5.1.12	biotinidase	3	78	9	0.888889	0.888889	0.888889	0.888889	0.888889	0.888889	1	0.888889	0.941176	0	0	0	0	0	0	1	0.888889	0.941176	1	0.888889	0.941176	1	0.888889	0.941176
1916	3.5.1.121	protein N-terminal asparagine amidohydrolase	3	145	18	0.652174	0.833333	0.731707	0.9375	0.833333	0.882353	0	0	0	0	0	0	0	0	0	1	0.444444	0.615385	1	0.0555556	0.105263	1	0.444444	0.615385
1917	3.5.1.122	protein N-terminal glutamine amidohydrolase	3	184	23	0.954545	0.913043	0.933333	0.9	0.782609	0.837209	1	0.304348	0.466667	0	0	0	0	0	0	1	0.608696	0.756757	1	0.391304	0.5625	1	0.608696	0.756757
1918	3.5.1.124	protein deglycase	3	762	95	0.943182	0.873684	0.907104	0.841584	0.894737	0.867347	0	0	0	0	0	0	0	0	0	0.833333	0.0526316	0.0990099	0.5	0.0105263	0.0206186	0.833333	0.0526316	0.0990099
1919	3.5.1.125	N2-acetyl-L-2,4-diaminobutanoate deacetylase	3	95	11	1	0.818182	0.9	0.833333	0.909091	0.869565	1	0.727273	0.842105	0	0	0	0	0	0	1	0.272727	0.428571	1	0.272727	0.428571	1	0.727273	0.842105
1920	3.5.1.127	jasmonoyl-L-amino acid hydrolase	3	115	14	0.928571	0.928571	0.928571	1	0.857143	0.923077	1	0.785714	0.88	0	0	0	0	0	0	1	0.571429	0.727273	1	0.428571	0.6	1	0.857143	0.923077
1921	3.5.1.128	deaminated glutathione amidase	3	593	73	0.954545	0.863014	0.906475	0.825	0.90411	0.862745	0	0	0	0	0	0	0	0	0	0.916667	0.150685	0.258824	1	0.0410959	0.0789474	1	0.150685	0.261905
1922	3.5.1.14	N-acyl-aliphatic-L-amino acid amidohydrolase	3	324	40	0.941176	0.8	0.864865	1	0.625	0.769231	0.666667	0.05	0.0930233	0	0	0	0	0	0	1	0.175	0.297872	1	0.075	0.139535	1	0.175	0.297872
1923	3.5.1.15	aspartoacylase	3	123	15	0.882353	1	0.9375	0.823529	0.933333	0.875	0.916667	0.733333	0.814815	0	0	0	0	0	0	1	0.6	0.75	1	0.6	0.75	0.916667	0.733333	0.814815
1924	3.5.1.16	acetylornithine deacetylase	3	753	94	0.807339	0.93617	0.866995	0.953846	0.659574	0.779874	1	0.0531915	0.10101	0.652778	1	0.789916	1	0.393617	0.564885	1	0.0638298	0.12	0.901961	0.489362	0.634483	0.903846	1	0.949495
1925	3.5.1.18	succinyl-diaminopimelate desuccinylase	3	682	85	0.920635	0.682353	0.783784	0.752809	0.788235	0.770115	0.95	0.223529	0.361905	0.413793	0.988235	0.583333	0.641509	0.4	0.492754	0.557692	0.341176	0.423358	0.522222	0.552941	0.537143	0.717949	0.988235	0.831683
1926	3.5.1.19	nicotinamidase	3	699	87	0.987952	0.942529	0.964706	1	0.701149	0.824324	1	0.0114943	0.0227273	0	0	0	0	0	0	1	0.655172	0.791667	1	0.16092	0.277228	1	0.655172	0.791667
1927	3.5.1.2	glutaminase	3	697	86	0.961538	0.872093	0.914634	0.974359	0.883721	0.926829	1	0.697674	0.821918	1	1	1	1	0.906977	0.95122	0.986486	0.848837	0.9125	0.988235	0.976744	0.982456	0.988506	1	0.99422
1928	3.5.1.23	ceramidase	3	664	83	0.92	0.831325	0.873418	0.839506	0.819277	0.829268	1	0.289157	0.448598	1	1	1	0	0	0	1	0.53012	0.692913	1	0.566265	0.723077	1	1	1
1929	3.5.1.24	choloylglycine hydrolase	3	569	71	1	0.84507	0.916031	0.967213	0.830986	0.893939	1	0.028169	0.0547945	0	0	0	0	0	0	1	0.0422535	0.0810811	1	0.0140845	0.0277778	1	0.056338	0.106667
1930	3.5.1.25	N-acetylglucosamine-6-phosphate deacetylase	3	729	91	0.986667	0.813187	0.891566	0.861702	0.89011	0.875676	1	0.32967	0.495868	0	0	0	0	0	0	1	0.241758	0.389381	1	0.164835	0.283019	1	0.428571	0.6
1931	3.5.1.26	N4-(beta-N-acetylglucosaminyl)-L-asparaginase	3	364	45	0.975	0.866667	0.917647	1	0.911111	0.953488	1	0.511111	0.676471	0	0	0	0	0	0	1	0.466667	0.636364	1	0.422222	0.59375	1	0.577778	0.732394
1932	3.5.1.28	N-acetylmuramoyl-L-alanine amidase	3	773	96	0.632911	0.520833	0.571429	0.623188	0.447917	0.521212	0.954545	0.21875	0.355932	0.923913	0.885417	0.904255	1	0.145833	0.254545	1	0.239583	0.386555	0.938776	0.479167	0.634483	0.977011	0.885417	0.928962
1933	3.5.1.3	omega-amidase	3	770	96	0.91	0.947917	0.928571	0.884615	0.958333	0.92	1	0.0520833	0.0990099	0	0	0	0	0	0	0.97561	0.416667	0.583942	0.916667	0.114583	0.203704	0.976744	0.4375	0.604317
1934	3.5.1.30	5-aminopentanamidase	3	167	20	0.782609	0.9	0.837209	0.73913	0.85	0.790698	0	0	0	0	0	0	0	0	0	0	0	0	0	0	0	0	0	0
1935	3.5.1.32	hippurate hydrolase	3	225	28	1	0.928571	0.962963	1	0.928571	0.962963	0	0	0	0	0	0	0	0	0	0	0	0	0	0	0	0	0	0
1936	3.5.1.4	amidase	3	639	79	0.882353	0.759494	0.816327	0.875	0.708861	0.783217	0.769231	0.126582	0.217391	0.230321	1	0.374408	0.181818	0.0506329	0.0792079	0.85	0.21519	0.343434	0.3875	0.392405	0.389937	0.647541	1	0.78607
1937	3.5.1.42	nicotinamide-nucleotide amidase	3	563	70	1	0.885714	0.939394	1	0.742857	0.852459	1	0.0571429	0.108108	0	0	0	0	0	0	1	0.157143	0.271605	1	0.0285714	0.0555556	1	0.185714	0.313253
1938	3.5.1.44	protein-glutamine glutaminase	3	642	80	0.974684	0.9625	0.968553	0.822917	0.9875	0.897727	1	0.85	0.918919	1	1	1	1	0.9875	0.993711	0.877778	0.9875	0.929412	1	1	1	1	1	1
1939	3.5.1.47	N-acetyldiaminopimelate deacetylase	3	144	17	0.944444	1	0.971429	1	1	1	0.9375	0.882353	0.909091	0.586207	1	0.73913	0.470588	0.941176	0.627451	1	0.941176	0.969697	0.615385	0.941176	0.744186	0.73913	1	0.85
1940	3.5.1.49	formamidase	3	314	39	0.926829	0.974359	0.95	0.925	0.948718	0.936709	1	0.794872	0.885714	0	0	0	0	0	0	1	0.435897	0.607143	1	0.461538	0.631579	1	0.820513	0.901408
1941	3.5.1.5	urease	3	508	63	1	0.920635	0.958678	0.951613	0.936508	0.944	1	0.873016	0.932203	0.940299	1	0.969231	1	0.984127	0.992	0.983051	0.920635	0.95082	0.968254	0.968254	0.968254	0.969231	1	0.984375
1942	3.5.1.52	peptide-N4-(N-acetyl-beta-glucosaminyl)asparagine amidase	3	267	33	0.896552	0.787879	0.83871	0.851852	0.69697	0.766667	1	0.30303	0.465116	0	0	0	0	0	0	1	0.636364	0.777778	1	0.454545	0.625	1	0.636364	0.777778
1943	3.5.1.53	N-carbamoylputrescine amidase	3	521	65	1	0.876923	0.934426	0.859155	0.938462	0.897059	1	0.0461538	0.0882353	0	0	0	0	0	0	1	0.153846	0.266667	1	0.0615385	0.115942	1	0.169231	0.289474
1944	3.5.1.54	allophanate hydrolase	3	418	52	1	0.903846	0.949495	0.959184	0.903846	0.930693	1	0.519231	0.683544	0	0	0	0	0	0	1	0.5	0.666667	1	0.346154	0.514286	1	0.730769	0.844444
1945	3.5.1.6	beta-ureidopropionase	3	258	32	0.935484	0.90625	0.920635	0.75	0.9375	0.833333	1	0.28125	0.439024	0	0	0	0	0	0	1	0.59375	0.745098	1	0.40625	0.577778	1	0.59375	0.745098
1946	3.5.1.68	N-formylglutamate deformylase	3	368	45	0.97561	0.888889	0.930233	0.641791	0.955556	0.767857	0	0	0	0	0	0	0	0	0	0	0	0	0	0	0	0	0	0
1947	3.5.1.81	N-acyl-D-amino-acid deacylase	3	440	54	0.943396	0.925926	0.934579	0.962264	0.944444	0.953271	1	0.037037	0.0714286	0	0	0	0	0	0	1	0.0185185	0.0363636	0	0	0	1	0.0555556	0.105263
1948	3.5.1.88	peptide deformylase	3	625	78	0.972603	0.910256	0.940397	1	0.871795	0.931507	0.983871	0.782051	0.871429	1	1	1	1	0.820513	0.901408	1	0.923077	0.96	0.986842	0.961538	0.974026	1	1	1
1949	3.5.1.89	N-acetylglucosaminylphosphatidylinositol deacetylase	3	321	40	0.945946	0.875	0.909091	0.853659	0.875	0.864198	1	0.075	0.139535	0	0	0	0	0	0	1	0.4	0.571429	1	0.075	0.139535	1	0.4	0.571429
1950	3.5.1.9	arylformamidase	3	614	76	0.984615	0.842105	0.907801	0.969231	0.828947	0.893617	0.964286	0.355263	0.519231	0.974359	1	0.987013	1	0.407895	0.579439	1	0.473684	0.642857	1	0.644737	0.784	1	1	1
1951	3.5.1.90	adenosylcobinamide hydrolase	3	78	9	1	0.777778	0.875	0.727273	0.888889	0.8	1	0.222222	0.363636	0	0	0	0	0	0	0	0	0	0	0	0	1	0.222222	0.363636
1952	3.5.1.92	pantetheine hydrolase	3	139	17	0.923077	0.705882	0.8	0.857143	0.705882	0.774194	1	0.470588	0.64	0	0	0	0	0	0	1	0.529412	0.692308	1	0.411765	0.583333	1	0.588235	0.740741
1953	3.5.1.96	succinylglutamate desuccinylase	3	261	32	0.941176	1	0.969697	0.911765	0.96875	0.939394	1	0.75	0.857143	0.888889	1	0.941176	1	0.9375	0.967742	1	0.96875	0.984127	1	0.96875	0.984127	1	1	1
1954	3.5.1.97	acyl-homoserine-lactone acylase	3	303	37	0.916667	0.891892	0.90411	0.607143	0.918919	0.731183	1	0.27027	0.425532	0	0	0	0	0	0	0.923077	0.324324	0.48	1	0.243243	0.391304	1	0.351351	0.52
1955	3.5.1.98	histone deacetylase	3	767	95	0.673469	0.694737	0.683938	0.769231	0.631579	0.693642	1	0.589474	0.741722	1	1	1	1	0.568421	0.724832	1	0.536842	0.69863	1	0.8	0.888889	1	1	1
1956	3.5.1.99	fatty acid amide hydrolase	3	434	54	0.97619	0.759259	0.854167	0.95	0.703704	0.808511	1	0.296296	0.457143	0	0	0	0	0	0	1	0.37037	0.540541	1	0.222222	0.363636	1	0.5	0.666667
1957	3.5.2.10	creatininase	3	639	79	1	0.860759	0.92517	0.72	0.911392	0.804469	1	0.0126582	0.025	0	0	0	0	0	0	1	0.0126582	0.025	1	0.0126582	0.025	1	0.0126582	0.025
1958	3.5.2.14	N-methylhydantoinase (ATP-hydrolysing)	3	637	79	0.961039	0.936709	0.948718	0.879518	0.924051	0.901235	0	0	0	0	0	0	0	0	0	0	0	0	0	0	0	0	0	0
1959	3.5.2.17	hydroxyisourate hydrolase	3	696	86	0.880435	0.94186	0.910112	0.83	0.965116	0.892473	1	0.337209	0.504348	0	0	0	0	0	0	1	0.872093	0.931677	1	0.337209	0.504348	1	0.883721	0.938272
1960	3.5.2.2	dihydropyrimidinase	3	528	66	0.9	0.818182	0.857143	0.96	0.727273	0.827586	1	0.318182	0.482759	0	0	0	0	0	0	1	0.121212	0.216216	1	0.121212	0.216216	1	0.333333	0.5
1961	3.5.2.3	dihydroorotase	3	480	60	0.75	0.8	0.774194	0.875	0.583333	0.7	0.964286	0.45	0.613636	0.491667	0.983333	0.655556	0.972222	0.583333	0.729167	0.944444	0.566667	0.708333	0.839286	0.783333	0.810345	0.842857	0.983333	0.907692
1962	3.5.2.5	allantoinase	3	575	71	0.916667	0.929577	0.923077	0.82716	0.943662	0.881579	0.977778	0.619718	0.758621	0.673684	0.901408	0.771084	0.734177	0.816901	0.773333	0.957447	0.633803	0.762712	0.808219	0.830986	0.819444	0.901408	0.901408	0.901408
1963	3.5.2.6	beta-lactamase	3	566	70	0.666667	0.371429	0.477064	0.459459	0.485714	0.472222	0.521739	0.171429	0.258065	0.966102	0.814286	0.883721	1	0.242857	0.390805	1	0.214286	0.352941	0.931034	0.385714	0.545455	0.95082	0.828571	0.885496
1964	3.5.2.7	imidazolonepropionase	3	709	88	1	0.897727	0.946108	0.943182	0.943182	0.943182	1	0.909091	0.952381	0.807339	1	0.893401	0.988372	0.965909	0.977011	1	0.909091	0.952381	0.965909	0.965909	0.965909	0.967033	1	0.98324
1965	3.5.2.9	5-oxoprolinase (ATP-hydrolysing)	3	560	69	0.959184	0.681159	0.79661	0.517857	0.84058	0.640884	1	0.0869565	0.16	0	0	0	0	0	0	0.979167	0.681159	0.803419	1	0.289855	0.449438	1	0.753623	0.859504
1966	3.5.3.1	arginase	3	728	91	1	0.846154	0.916667	0.880435	0.89011	0.885246	1	0.340659	0.508197	1	0.989011	0.994475	0	0	0	0.967213	0.648352	0.776316	1	0.703297	0.825806	1	0.989011	0.994475
1967	3.5.3.11	agmatinase	3	749	93	0.901099	0.88172	0.891304	0.9375	0.806452	0.867052	0.978261	0.483871	0.647482	1	0.989247	0.994595	0.723214	0.870968	0.790244	1	0.322581	0.487805	1	0.892473	0.943182	1	0.989247	0.994595
1968	3.5.3.12	agmatine deiminase	3	736	91	0.932584	0.912088	0.922222	0.84466	0.956044	0.896907	1	0.340659	0.508197	1	1	1	1	0.593407	0.744828	1	0.571429	0.727273	1	0.769231	0.869565	1	1	1
1969	3.5.3.13	formimidoylglutamate deiminase	3	289	36	0.916667	0.916667	0.916667	1	0.916667	0.956522	0	0	0	0	0	0	0	0	0	0	0	0	0	0	0	0	0	0
1970	3.5.3.15	protein-arginine deiminase	3	236	29	0.846154	0.758621	0.8	0.84	0.724138	0.777778	1	0.37931	0.55	0	0	0	0	0	0	1	0.586207	0.73913	1	0.344828	0.512821	1	0.62069	0.765957
1971	3.5.3.18	dimethylargininase	3	291	36	0.918919	0.944444	0.931507	0.857143	1	0.923077	0.928571	0.361111	0.52	0	0	0	0	0	0	1	0.138889	0.243902	1	0.111111	0.2	1	0.416667	0.588235
1972	3.5.3.23	N-succinylarginine dihydrolase	3	257	32	0.911765	0.96875	0.939394	1	0.96875	0.984127	1	0.875	0.933333	1	1	1	1	0.9375	0.967742	1	0.96875	0.984127	1	0.96875	0.984127	1	1	1
1973	3.5.3.26	(S)-ureidoglycine aminohydrolase	3	273	33	0.966667	0.878788	0.920635	0.828571	0.878788	0.852941	1	0.121212	0.216216	0	0	0	0	0	0	1	0.121212	0.216216	1	0.0909091	0.166667	1	0.151515	0.263158
1974	3.5.3.3	creatinase	3	89	10	1	1	1	0.909091	1	0.952381	1	0.7	0.823529	0	0	0	0	0	0	1	0.5	0.666667	1	0.6	0.75	1	0.7	0.823529
1975	3.5.3.4	allantoicase	3	345	42	0.880952	0.880952	0.880952	0.784314	0.952381	0.860215	1	0.738095	0.849315	1	1	1	0	0	0	1	0.785714	0.88	1	0.809524	0.894737	1	1	1
1976	3.5.3.6	arginine deiminase	3	475	59	0.964286	0.915254	0.93913	0.95	0.966102	0.957983	1	0.830508	0.907407	0.967213	1	0.983333	1	0.847458	0.917431	1	0.847458	0.917431	1	0.898305	0.946429	1	1	1
1977	3.5.3.8	formimidoylglutamase	3	470	58	0.964912	0.948276	0.956522	0.846154	0.948276	0.894309	0.976744	0.724138	0.831683	1	1	1	1	0.793103	0.884615	0.925926	0.862069	0.892857	1	0.896552	0.945455	1	1	1
1978	3.5.3.9	allantoate deiminase	3	414	51	1	0.980392	0.990099	0.73913	1	0.85	1	0.0392157	0.0754717	0	0	0	0	0	0	1	0.176471	0.3	1	0.0784314	0.145455	1	0.176471	0.3
1979	3.5.4.12	dCMP deaminase	3	772	96	1	0.916667	0.956522	0.956044	0.90625	0.930481	1	0.239583	0.386555	0	0	0	0	0	0	1	0.25	0.4	1	0.15625	0.27027	1	0.354167	0.523077
1980	3.5.4.13	dCTP deaminase	3	516	64	0.903226	0.875	0.888889	0.921875	0.921875	0.921875	1	0.53125	0.693878	1	0.984375	0.992126	1	0.65625	0.792453	1	0.21875	0.358974	1	0.671875	0.803738	1	0.984375	0.992126
1981	3.5.4.16	GTP cyclohydrolase I	3	657	81	0.752809	0.82716	0.788235	0.878049	0.888889	0.883436	1	0.753086	0.859155	1	1	1	1	0.814815	0.897959	1	0.901235	0.948052	1	0.925926	0.961538	1	1	1
1982	3.5.4.19	phosphoribosyl-AMP cyclohydrolase	3	722	90	0.977528	0.966667	0.972067	0.935484	0.966667	0.95082	1	0.877778	0.934911	1	1	1	1	0.966667	0.983051	1	0.977778	0.988764	1	0.988889	0.994413	1	1	1
1983	3.5.4.2	adenine deaminase	3	737	92	0.904255	0.923913	0.913978	0.90625	0.945652	0.925532	0.88	0.956522	0.916667	0.593548	1	0.744939	0.792793	0.956522	0.866995	0.862745	0.956522	0.907216	0.780702	0.967391	0.864078	0.929293	1	0.963351
1984	3.5.4.22	1-pyrroline-4-hydroxy-2-carboxylate deaminase	3	211	26	1	1	1	0.962963	1	0.981132	0	0	0	0	0	0	0	0	0	0	0	0	0	0	0	0	0	0
1985	3.5.4.25	GTP cyclohydrolase II	3	702	87	1	0.91954	0.958084	0.941176	0.91954	0.930233	1	0.804598	0.89172	1	1	1	1	0.83908	0.9125	1	0.678161	0.808219	1	0.977011	0.988372	1	1	1
1986	3.5.4.27	methenyltetrahydromethanopterin cyclohydrolase	3	144	17	1	0.882353	0.9375	0.941176	0.941176	0.941176	1	0.882353	0.9375	1	1	1	0	0	0	1	0.705882	0.827586	1	0.941176	0.969697	1	1	1
1987	3.5.4.29	GTP cyclohydrolase IIa	3	88	10	1	0.7	0.823529	0.909091	1	0.952381	1	0.7	0.823529	0	0	0	0	0	0	1	0.7	0.823529	1	0.6	0.75	1	0.8	0.888889
1988	3.5.4.3	guanine deaminase	3	646	80	0.945946	0.875	0.909091	1	0.8	0.888889	1	0.2625	0.415842	0	0	0	0	0	0	1	0.45	0.62069	1	0.2125	0.350515	1	0.5625	0.72
1989	3.5.4.33	tRNA(adenine34) deaminase	3	670	83	0.846154	0.927711	0.885057	0.918605	0.951807	0.934911	0.977778	0.53012	0.6875	0	0	0	0	0	0	1	0.915663	0.955975	1	0.662651	0.797101	1	0.927711	0.9625
1990	3.5.4.34	tRNAAla(adenine37) deaminase	3	290	36	0.675676	0.694444	0.684932	0.962963	0.722222	0.825397	1	0.138889	0.243902	0	0	0	0	0	0	1	0.583333	0.736842	1	0.166667	0.285714	1	0.611111	0.758621
1991	3.5.4.39	GTP cyclohydrolase IV	3	107	13	0.923077	0.923077	0.923077	1	0.923077	0.96	1	0.846154	0.916667	1	1	1	0	0	0	0.923077	0.923077	0.923077	1	0.923077	0.96	1	1	1
1992	3.5.4.4	adenosine deaminase	3	703	87	0.862069	0.574713	0.689655	0.865385	0.517241	0.647482	0.666667	0.16092	0.259259	0.68254	0.988506	0.807512	0.833333	0.517241	0.638298	0.884615	0.264368	0.40708	0.782609	0.62069	0.692308	0.934783	0.988506	0.960894
1993	3.5.4.40	aminodeoxyfutalosine deaminase	3	195	24	0.904762	0.791667	0.844444	0.888889	1	0.941176	0.75	0.125	0.214286	0	0	0	0	0	0	0.888889	0.333333	0.484848	1	0.125	0.222222	1	0.416667	0.588235
1994	3.5.4.44	ectoine hydrolase	3	111	13	0.733333	0.846154	0.785714	0.647059	0.846154	0.733333	1	0.769231	0.869565	0	0	0	0	0	0	0	0	0	1	0.307692	0.470588	1	0.769231	0.869565
1995	3.5.4.5	cytidine deaminase	3	749	93	0.966292	0.924731	0.945055	0.965909	0.913978	0.939227	0.972222	0.376344	0.542636	1	0.956989	0.978022	0.934211	0.763441	0.840237	1	0.666667	0.8	0.975904	0.870968	0.920455	0.988889	0.956989	0.972678
1996	3.5.4.6	AMP deaminase	3	406	50	0.792453	0.84	0.815534	0.926829	0.76	0.835165	1	0.54	0.701299	0	0	0	0	0	0	0.975	0.78	0.866667	1	0.54	0.701299	1	0.78	0.876404
1997	3.5.5.1	nitrilase	3	108	13	0.818182	0.692308	0.75	0.909091	0.769231	0.833333	0.555556	0.384615	0.454545	0	0	0	0	0	0	0.444444	0.615385	0.516129	0.5	0.307692	0.380952	0.818182	0.692308	0.75
1998	3.5.5.7	aliphatic nitrilase	3	185	22	0.95	0.863636	0.904762	1	0.909091	0.952381	1	0.136364	0.24	0	0	0	0	0	0	0	0	0	0	0	0	1	0.136364	0.24
1999	3.5.99.10	2-iminobutanoate/2-iminopropanoate deaminase	3	770	96	0.90625	0.90625	0.90625	0.97561	0.833333	0.898876	1	0.166667	0.285714	0	0	0	0	0	0	1	0.15625	0.27027	1	0.0833333	0.153846	1	0.25	0.4
[truncated: 592 more rows]

## Sheet: Information
Train	The number of training data in each EC number
Test	The number of test data in each EC number
Ensemble method 1 (Ensemble_1)	The first ensemble method was evaluated using a majority rule of DeepEC, DETECT v2, ECPred or ProteInfer.
Ensemble method 2 (Ensemble_2)	The test samples correctly predicted by at least one of DeepEC, DETECT v2, ECPred or ProteInfer were regarded as correct and then the results were calculated.
